# Supplementary material for: Comparative Proteome Identifies Complement Component 3-Mediated Immune Response as Key Difference of Colon Adenocarcinoma and Rectal Adenocarcinoma
Source: Front Oncol. 2021 Feb 15;10:617890. doi: 10.3389/fonc.2020.617890 (PMC7959172; doi:10.3389/fonc.2020.617890)
Supplement: Supplementary file 2 [file Table_1.xlsx]

## Sheet: 差异蛋白
Table S1. Differentially expressed proteins of COAD and READ
Name	C10_3552	C11_3554	C12_3558	C13_3561	C1_3807	C14_3664	C15_3672	C16_3695	C17_3864	C18_A00F	C19_A02O	C2_3808	C20_A010	C3_3810	C4_3518	C5_3525	C6_3526	C7_3529	C8_3531	C9_3534	R10_A02N	R11_A02X	R1_2691	R12_A011	R13_A014	R14_A015	R15_A016	R16_A026	R17_A032	R18_A036	R19_2692	R20_A002	R2_3574	R3_A00C	R4_A00Y	R5_A01J	R6_A01L	R7_A01N	R8_A01W	R9_A01Y
IGLV3-10	-4.2292	-2.86744	-1.78369	-0.735591	-2.83796	-4.6263	-3.60242	-4.44977	-3.58417	-3.75801	-3.78853	1.25787	0.105661	-4.54422	-4.2823	-1.79583	-3.93591	-3.42982	-3.64526	-4.39969	-4.90504	-5.61066	-4.77751	-3.34632	-5.47436	-5.27505	-2.7918	-3.81665	-3.29307	-4.5456	-4.67028	-4.64689	-4.25159	-4.44166	-4.16685	-5.32198	-3.05845	-4.62118	-4.37902	-6.21114
IGHV5-51	-1.9809	-1.75561	0.765693	-4.12855	-4.20656	-3.84322	-4.06884	-2.00291	-0.912928	-1.25712	-3.84532	1.17798	0.116182	-4.3158	0.219186	-1.27466	-0.408687	-2.3155	-2.32194	-1.46741	-4.51056	-2.03732	-5.68554	-2.74009	-0.184521	-3.39769	-4.81967	-5.59716	-4.91968	-4.80861	0.287576	-3.42094	-5.05676	-1.86276	-2.2789	-1.30104	-3.96382	-1.6656	-4.42489	2.22853
IGKV1-8	-1.34361	-3.84479	-0.0155864	-3.71086	-4.51025	-3.85682	-3.04133	-2.46317	-3.22759	-4.44576	-4.39686	0.0877437	-0.296668	-4.56399	-4.32013	-3.93988	-4.73534	-3.50025	-4.28725	-4.25008	-5.36702	-4.6429	-3.45029	-3.13946	-3.96391	-5.71154	-4.2597	-4.15318	-4.40551	-4.55103	-4.07768	-4.48787	-4.38133	-4.39176	-4.1258	-0.688595	-4.55273	-4.20681	-5.7317	-6.37131
SHTN1	-2.86029	-3.35503	-3.88199	-3.11289	-3.37238	-1.0967	-3.87954	-4.12942	-1.85307	-3.0854	-2.31358	-3.01832	-4.24277	-3.73909	-4.41142	-3.54533	-1.91097	-2.48648	-0.49229	-3.98924	-5.08481	-4.30779	-1.3166	-5.15753	-5.18779	-3.73222	-5.20824	-1.81926	-4.30303	-3.11915	-4.77443	-3.54426	-1.99526	-2.46567	-5.56741	-6.40572	-5.24643	-3.51071	-4.79331	-4.23298
ILVBL	1.07932	0.952341	1.74457	0.0188853	0.346233	1.51493	-0.223287	1.31238	1.76974	1.34661	1.97722	0.129347	0.951997	0.0594034	0.548888	0.0328404	0.395044	0.965744	0.218438	1.42853	-0.917566	-0.513663	0.888983	-0.0686232	0.697641	0.217829	-0.447284	0.654832	0.504847	-1.31707	0.703103	-0.448287	1.39255	-1.30191	0.73735	0.748079	0.995986	-1.70174	0.372819	1.88727
TARS3	-4.34874	-3.75309	-4.57407	-3.62296	-3.04388	-3.81793	-4.49341	-2.85263	-4.449	-3.69056	-4.27429	-4.23519	-3.22265	-4.64415	-1.51955	0.61935	-2.43264	-1.52892	-3.70455	-4.12343	-4.81393	-5.66613	-5.39937	-3.89391	-4.2392	-3.12364	-3.45565	-4.32412	-3.66276	-5.53155	-4.6604	-3.70261	-4.12774	-3.94712	-4.77139	-5.20037	-4.03923	-3.3211	-5.0196	-4.57256
TRAPPC13	-2.33249	-3.65991	-1.38003	-3.15645	-3.34404	-4.87223	-3.8378	-3.53251	-3.39575	-4.16664	-4.1036	-3.95224	-4.04144	-3.76015	-3.07914	-3.81314	-4.24082	-1.33447	-3.13405	-2.50977	-3.87381	-5.24903	-4.3233	-4.94236	-5.14531	-3.31149	-5.52147	-5.48377	-4.44964	-4.58044	-3.94155	-5.03786	-4.44688	-3.8277	-4.059	-5.4642	-3.97706	-5.11755	-5.7334	-5.09459
C5orf51	-1.99969	-0.303212	-3.79631	-3.62587	-3.15272	-3.60354	-4.36353	-3.77809	-3.66088	-4.175	-3.72674	-3.4177	-1.23381	-4.55546	-4.4507	-3.68821	-5.11564	-3.50923	-4.56659	-2.27297	-0.645378	-2.21495	-3.10541	-1.13633	-1.09263	-1.13112	-3.99623	-4.46709	-3.65919	-0.246571	-1.95107	-1.18492	-4.03114	-3.88909	-3.66583	-1.31152	-5.34795	-2.68283	-2.88089	-0.606829
UNC119B	-4.03138	-3.5279	-2.28769	-4.12539	-3.93829	-3.11599	-1.34399	-3.83953	-3.57247	-2.42307	-3.14301	-3.775	-4.53338	-3.76722	-4.27971	-4.09071	-4.02031	-3.12495	-4.02743	-4.10467	-4.04645	-5.48351	-4.9823	-3.5512	-5.1501	-4.08392	-5.12736	-4.12935	-4.85443	-4.83998	-3.60468	-3.85583	-4.20086	-4.08843	-4.33933	-4.62929	-4.76149	-3.08701	-4.3734	-6.19867
POM121C	-2.91174	-4.59536	-1.68742	-2.24288	-3.69564	-2.57616	-3.76076	-3.40953	-1.12958	-3.63456	-3.04433	-3.43165	-4.02359	-3.84381	-4.6956	-5.02621	-2.05029	-2.16393	-0.752765	-2.52638	-3.92991	-3.57505	-4.91675	-4.30464	-6.05706	-3.47833	-3.81455	-4.16177	-4.70953	-5.05843	-5.11918	-4.12859	-5.04047	-4.17784	-5.13013	-3.46647	-3.0756	-0.975533	-1.36018	-5.95933
CLCA1	0.677569	2.22308	-0.63725	-1.63199	1.47775	0.812608	-0.334207	-2.92525	-1.33479	0.82349	1.58871	2.3856	5.37504	-3.35466	3.38252	-2.34723	3.25527	2.1752	0.450962	5.22619	3.20872	2.33965	-3.85671	1.85956	1.08784	-1.57221	-4.54819	-2.79653	-2.68738	-4.4028	-2.30244	-2.67152	-3.50567	-1.13792	-0.44398	2.77188	2.80866	-2.2981	1.23273	-2.8125
MYO1G	-2.52985	-2.042	-4.11759	-3.26452	-3.57978	-4.26621	-1.08188	-3.93942	-4.13872	-3.90389	-4.82724	-3.58272	-3.89681	-3.77615	-4.07718	-4.26452	-3.66688	-3.931	-3.72886	-1.93541	-4.64192	-4.19433	-4.6279	-5.08449	-3.85989	-4.34298	-4.4267	-3.37051	-4.58292	-3.63649	-4.2736	-4.55938	-4.87983	-4.26321	-3.78184	-4.03179	-4.62136	-5.25626	-4.21009	-5.56303
C11orf98	-4.22599	-0.848133	-1.0364	0.851829	-3.62264	-4.09398	-4.23218	-5.01653	-3.63438	-3.3178	-3.53287	-3.46833	-4.37251	-3.93005	-5.28408	-3.49899	0.303974	-1.27336	-0.110689	-2.74691	-4.00806	-4.80584	-4.46619	-0.48809	-3.65917	-3.25654	-5.10267	-4.334	-4.30977	-4.87435	-3.66648	-3.48452	-4.05917	-5.66059	-4.9973	-4.32463	-5.68638	-3.8829	-5.04274	-6.21165
SLC33A1	-1.47908	-4.1955	-3.67114	-4.92719	-4.45475	-3.39406	-1.87412	-5.12132	-1.96764	-3.86229	-2.98564	-3.96968	-3.92867	-5.34223	-5.62186	-2.6662	-0.975138	-2.03053	-0.343968	-3.97864	-5.5608	-5.17042	-4.362	-4.95271	-5.33327	-4.35511	-4.34476	-4.05122	-4.87228	-4.20091	-3.3188	-3.74483	-5.78921	-4.15423	-1.44559	-3.54238	-6.18197	-5.05773	-4.07534	-4.65219
PSMD14	0.598449	0.427941	0.107017	-0.0801725	-0.294678	2.19462	0.241052	0.452199	0.705353	0.185529	1.92953	-0.723387	-3.15049	-0.389397	0.164244	-0.671515	0.937215	0.651542	0.438296	-0.362878	-0.635356	-0.839971	-0.500479	-0.859906	0.0655701	-0.603001	-4.39405	-0.241725	-1.53142	-0.42801	0.607593	-0.811825	-0.00330425	-0.802052	-0.0359548	0.875876	0.456934	-0.392601	-0.243573	0.194532
FAAH	-0.219879	-1.14662	-0.604705	-0.357373	-2.27011	-1.31106	-0.95359	-3.04656	-0.418101	-2.6215	-1.10703	-3.79995	-2.63344	-1.33283	-4.17548	-3.91804	-4.36209	-4.20402	-3.38423	-0.660616	-4.15258	-3.75202	-1.03313	-4.51955	-5.03924	-2.59976	-3.54665	-4.21571	-4.12841	-4.80299	-1.22366	-4.00059	-2.96784	-3.26597	-2.51144	-1.41857	-1.44048	-4.21941	-4.05449	-5.36203
PDCD5	0.226581	-0.443786	-0.21678	-0.0954332	-1.19431	-0.632856	-0.535147	-0.0366168	-0.982341	0.284216	1.07528	-2.16409	-0.847875	-1.23188	-0.123054	-0.792971	-0.769669	-0.752199	-1.04049	-0.168477	-1.2787	-0.583694	0.0796318	0.627874	0.451203	0.327911	0.80128	-0.0245465	0.31296	0.0140311	0.514566	-0.764857	0.193653	1.55638	0.271924	-0.905955	0.297622	0.0462901	-0.462491	1.45149
NRP1	-4.74941	-2.51779	-3.10414	-2.4134	-3.71978	-3.36082	-2.65495	-3.73333	-3.16742	-4.01179	-4.02404	-3.30415	-2.92746	-4.33407	-2.92144	-4.26779	-3.43896	-2.85983	-3.07671	-3.33496	-5.16707	-3.63933	-2.08135	-4.07621	-5.0858	-4.40024	-4.3381	-3.51259	-4.61617	-4.19626	-4.0151	-4.97323	0.0864198	-4.54963	-3.51761	-2.49225	-4.68181	-5.21683	-3.24196	-6.16641
IKBKB	-2.29864	-2.07557	-2.08346	-2.46361	-2.82624	-1.36726	-2.70145	-3.80209	-4.76069	-3.5332	-3.65997	-4.88858	-3.63867	-4.52835	-4.29525	-3.65129	-3.59115	-3.54219	-3.53611	-4.53429	-4.66709	-5.44154	-4.0725	-3.46099	-4.33901	-4.18421	-1.95364	-4.66508	-4.22546	-4.69952	-4.467	-3.00165	-4.23092	-4.72362	-4.58117	-4.36835	-4.39013	-3.3671	-5.06511	-4.52506
HAT1	-1.0871	0.348222	-0.749602	0.325921	-1.5075	1.06982	0.299363	-0.664738	0.32513	-1.93691	-0.657504	-0.84038	-3.43762	-2.81122	-0.631427	0.496092	-0.894089	-1.05061	-0.668223	-2.38584	-0.158087	-3.79416	-4.51311	-2.00288	-0.439644	-2.25024	-2.84739	-1.88133	-1.48369	-6.01221	-1.75022	0.0695038	-1.75603	-2.5963	-1.4689	-1.03181	-1.68071	-1.94099	-0.833119	-4.8032
SYNM	-6.97532	-1.3887	-6.35434	-3.99888	-2.88528	-6.75047	-4.88263	-3.06117	-5.21097	-3.32515	-2.85453	2.06147	-5.25923	-3.55128	-1.39798	-5.5299	-1.99202	-3.24286	-5.47553	-4.12201	-6.43291	-8.38633	-10.529	-7.96821	-7.47698	-7.15461	-8.22084	-0.353656	-5.69075	2.83256	-0.211055	-7.52483	-8.31071	-6.44454	-8.74068	-1.27996	-7.17112	-7.8318	-6.09552	6.03711
PFAS	-3.60435	-3.72746	-3.45413	-3.62218	-5.05735	-1.55344	-1.25005	-3.51111	-2.43315	-2.5745	-3.70782	-4.01981	-4.59501	-4.02569	-2.8594	-3.37965	-3.7954	-4.10182	-3.33317	-4.05562	-5.32469	-6.18155	-3.29513	-6.08981	-4.33995	-3.47831	-5.41232	-4.4464	-4.5771	-6.27412	-4.57812	-3.26821	-0.610602	-4.08003	-3.69267	-3.49647	-4.46089	-4.15792	-4.27348	-4.08134
SCAMP1	-1.86672	-2.98449	-5.15631	-3.54812	-4.15884	0.321633	-0.372283	0.0385944	-1.87975	-3.44039	-2.2386	-3.48304	-3.59033	-4.7696	-3.30639	-3.85614	-0.5381	-0.833921	-1.15155	-3.14757	-5.09565	-4.62584	-5.69227	-3.77449	-4.40159	-4.79102	-4.69281	-4.9788	-3.69218	-6.05162	-5.64116	-3.79038	-1.32224	-4.39543	-0.868235	-1.6828	0.649202	-4.09961	-3.80658	-4.96393
ACOX3	-3.82837	-2.79572	1.41987	-2.6382	-1.24632	-4.61798	-4.34348	-4.08096	-3.01457	-3.47558	-3.54136	-3.46972	-4.12391	-4.06811	-3.97716	-3.30922	-4.67128	-3.58122	-3.67646	-4.19452	-3.96482	-4.74009	-4.10871	-4.2785	-3.99955	-4.64573	-6.11204	-2.29455	-4.85663	-4.54312	-1.4526	-3.93175	-4.54472	-5.21194	-4.02843	-4.00344	-3.05732	-4.25565	-4.44212	-5.6577
SURF4	1.83257	1.30328	1.78618	-0.901377	0.999782	1.04587	2.05192	0.521012	2.41772	2.10417	1.29769	1.6892	1.31215	0.81884	1.77407	1.53159	0.759987	1.01345	-2.66139	2.3077	-1.07566	-3.9417	-0.820447	0.0495605	1.32981	-0.603211	-0.219561	0.485394	1.48605	-4.60835	-0.120293	2.46875	1.80411	-0.00560162	-1.02585	1.45542	1.59318	-1.56569	1.39719	0.560218
PMM2	-4.09891	-4.22171	-1.45163	-3.03464	-3.41335	-1.07055	-4.47806	-2.49769	-2.66445	-0.927717	-0.637431	-3.70534	-2.71589	-3.7208	-4.37871	-0.906177	-1.38394	-3.59151	0.907083	-1.69427	-0.151496	-0.450464	-2.92087	-1.94927	-0.33348	0.676209	-0.595726	-2.11087	-4.22032	-4.71243	-0.395317	-2.58445	-1.44017	0.75983	-0.831557	-2.73717	0.438852	-1.13758	-0.79756	-2.7028
SLC16A3	-3.87976	-2.86433	-2.62504	-1.3945	-3.10235	-3.86091	-2.68433	-3.48826	-3.56304	-4.33802	-3.6541	-4.9244	-3.58164	-4.00303	-4.09303	-1.68814	-2.3145	-3.67752	-3.36878	-3.22565	-3.56689	-5.33245	-4.60666	-1.70723	-3.91108	-4.16117	-4.25312	-5.15027	-4.42985	-6.43119	-1.81807	-1.75838	-4.21078	-4.07086	-3.60172	-4.99193	-3.71457	-4.06935	-3.75887	-4.85774
POLR1G	-1.1158	-2.91039	-3.21676	-2.36855	-3.85726	-1.44016	-2.62408	-1.50824	-1.66287	-2.10415	-3.13219	-4.52657	-3.03852	-4.26162	-4.78882	-4.45888	-3.62766	-3.22451	-1.3939	-3.57721	-5.45987	-5.67013	-4.97882	-4.01398	-4.50569	-3.15536	-5.44817	-0.648065	-4.69769	-4.85331	-4.6964	-4.07436	-3.46867	-3.00108	-1.40957	-2.68487	-4.46198	-4.49106	-1.62032	-5.63294
RNMT	-2.30161	-3.74213	-3.96925	-2.85748	-3.11796	-1.97022	-1.89046	-4.3628	-2.4008	-2.88394	-3.78537	-3.13742	-3.30749	-4.26239	-3.44185	-4.05204	-3.77587	-1.03347	-3.22662	-3.63964	-5.45239	-4.78728	-2.46145	-4.30637	-4.88576	-4.05718	-4.63647	-2.53803	-4.12984	-5.8803	-2.31548	-4.29056	-1.99557	-3.3374	-3.6023	-5.53806	-5.90863	-3.73311	-5.44294	-5.66333
ZZEF1	-3.99932	-4.17573	-4.34364	-4.70179	-2.39596	-3.75882	-4.38033	-3.75341	-5.14755	-4.76292	-4.2515	-4.37161	-3.48683	-5.11988	-3.64135	-3.70134	-2.45741	-3.0084	-1.77638	-1.69966	-6.00179	-3.93517	-5.03805	-5.39218	-4.68171	-3.88505	-4.96617	-4.26088	-4.11388	-4.75973	-4.21165	-2.37386	-6.13664	-4.92227	-4.19959	-2.91653	-4.6523	-4.06608	-5.13523	-4.73665
PAPSS1	-0.750857	-0.605539	-1.11039	-0.697608	-1.11423	-1.05682	-1.01391	-0.687404	0.457566	-0.0874535	-0.855275	-0.101159	-1.51015	-2.16709	-1.0885	-0.865719	-2.59804	-0.610919	-2.53612	0.200512	-4.6104	-4.41606	-2.93976	0.137329	-1.38559	-1.38138	-6.38626	-3.53001	-1.37478	-2.06364	-1.06095	-0.693195	0.26317	-1.75056	-2.91634	-0.868786	-0.644963	-2.05208	-1.01585	-5.09421
TPD52L2	0.700324	-0.267261	0.468813	0.261918	-0.52799	0.417435	0.601938	0.215535	-0.184916	0.846429	0.138543	-1.14425	-0.264689	0.83007	-0.15686	1.0449	1.5005	0.363551	1.63262	-0.189288	1.60811	-0.296993	1.09416	1.12323	1.98437	0.715664	1.78654	1.35887	1.09484	1.49278	1.00264	0.370858	1.13287	1.10561	1.67685	0.613528	0.500555	1.11794	0.677983	2.04344
CA12	-3.91244	-0.104239	0.134388	-1.96913	-1.39356	-4.82883	-1.95856	-3.84044	-1.17561	-0.141919	-1.93606	-2.93092	-0.120215	-2.50909	-1.24986	0.641258	-4.25514	-0.183954	-4.01036	0.89156	-5.26766	-0.309078	-4.46813	-4.84129	-5.31749	-4.84757	-4.39118	-3.45376	-4.22084	-5.34984	-5.5918	-3.92879	-0.961759	-3.45528	-4.40214	-0.367349	-0.59862	-3.52466	-0.507603	-5.24038
CHMP2A	-3.30033	-2.83825	-2.9091	-3.78607	-3.33908	-3.99483	-4.75844	-3.17244	-3.92229	-4.06459	-3.71616	-4.39069	-3.44358	-4.35197	-3.51643	0.610041	-0.797556	-2.31553	-4.60133	-4.81707	1.45565	-4.11009	1.84003	-0.714279	0.0689632	-4.38359	-4.63214	-0.47681	-0.568527	0.6113	0.535821	-1.92576	-2.60237	2.0951	0.399465	-1.99786	-2.53099	-4.92751	-3.95175	0.161075
HTATSF1	-4.22031	-2.9064	-3.93583	-2.14637	-3.35701	-1.10744	-2.24748	-3.91928	-3.50322	-2.52279	-1.71945	-3.69491	-3.76401	-1.88626	-4.29584	-3.74123	-4.48132	-3.43995	-1.45727	-2.26235	-4.36411	-4.4026	-1.12418	-4.2191	-4.69157	-3.73228	-4.73389	-1.94669	-2.03872	-4.33503	-3.76134	-4.16087	-3.9416	-2.00486	-1.95248	-4.59712	-4.26243	-4.41134	-5.51714	-4.36935
IDH3B	-0.118707	0.0994213	0.842877	-0.900082	0.408571	1.4969	-0.299734	0.462652	-0.340204	-0.106112	1.59666	0.014469	0.546077	-0.624453	0.290528	-1.6167	1.9063	0.545528	-0.841585	1.97488	-2.20239	-4.82871	-2.04545	-1.85904	-1.21321	-0.0844749	-3.54986	0.700316	-4.24099	-2.41674	-0.426581	-1.43956	-0.728126	-3.49773	-0.528317	0.292067	0.42781	1.51044	-3.02175	0.530689
CALU	-0.0338236	0.862863	-0.390754	0.980497	-0.319214	1.45523	-0.604261	0.547575	1.15673	0.689456	0.627816	0.643365	0.27017	0.572107	0.268617	1.46452	0.0509352	1.47686	-0.0111682	0.40522	1.20919	0.935164	-0.456764	1.36697	2.17773	0.986872	1.71303	1.32061	0.77181	2.36898	2.03795	0.89475	3.10085	0.82547	0.372472	1.22364	-0.120399	-0.355147	1.55622	2.73774
ORC5	-2.62047	-2.23116	-1.42114	-2.85443	-2.71544	-2.76111	-4.26825	-2.46502	-3.79085	-4.7298	-3.02891	-4.19083	-3.49314	-3.73077	-2.12384	-3.5481	-3.7892	-2.25479	-2.89122	-2.70809	-3.76823	-4.8905	-3.84479	-4.30236	-4.22183	-2.42187	-2.17181	-5.09942	-4.60818	-6.06055	-4.62872	-4.24417	-3.48165	-2.60478	-1.82165	-6.21586	-3.85951	-4.86445	-2.84212	-4.57351
PPP1R12B	-2.62301	-4.3602	-4.05929	-4.0304	-2.85236	-4.05417	-3.54927	-4.69537	-4.22066	-3.48366	-4.14839	-5.07474	-4.64392	-3.6792	-3.80408	-3.13081	-0.34191	-1.33131	-1.78532	-3.99923	-2.57302	-4.36356	-4.5632	-3.76754	-4.10255	-2.53104	-0.0569849	-0.762953	-2.24315	1.29696	-2.38195	-5.92556	-5.21967	-1.88331	-0.568964	0.0754684	-3.29745	-0.748067	-1.24438	0.984523
PRPSAP2	-0.457839	-0.240204	-1.14227	-0.0881515	-0.842525	-4.00971	-0.615387	-3.83599	-3.73606	-3.25259	0.877325	-3.89767	-0.160381	-1.11035	-1.47526	-0.478471	-3.88665	-0.268544	-0.547242	-4.52239	-4.80176	-5.77642	-3.38639	-3.88741	-4.4903	-3.86427	-4.29221	-4.35922	-3.52536	-4.04047	-1.97574	-3.65717	-5.25598	-3.76171	-0.632201	-4.44095	-4.15554	-1.5675	-0.495188	-4.82849
CDC40	-1.97485	-1.29278	-3.75621	-2.73128	-3.88518	-2.56298	-3.60034	-2.70701	-3.16335	-5.0917	-3.10218	-4.75065	-3.51968	-4.75703	-5.1309	-3.36354	-3.60399	-1.53029	-3.17961	-3.53649	-4.15326	-4.87968	-3.33179	-3.72131	-5.9566	-3.76569	-4.98106	-3.36977	-3.07583	-4.81147	-5.04386	-5.14442	-4.06995	-4.62353	-4.60801	-3.75136	-2.46322	-1.36494	-3.97007	-6.62508
GMDS	0.216971	0.666572	0.475171	0.684582	-0.69531	1.1399	0.471342	0.138899	1.05062	1.90833	1.92874	-0.27905	2.27441	-4.15337	-0.432987	1.25008	-0.00734069	-1.1681	-0.0380515	0.783919	-2.15871	0.406725	-1.65137	0.45503	-1.06183	1.12048	-4.09663	-0.106853	-2.38961	-3.0801	-0.262879	1.23422	-0.651956	-2.15087	1.03895	-2.23633	1.08032	0.121314	1.79289	-4.04472
EIF4E2	-3.92643	-4.53227	-3.68834	-3.23097	-2.69306	-3.88859	-4.70956	-2.79526	-1.77923	-3.06499	-4.08417	-5.39701	-3.60203	-2.46391	-3.84114	-4.18969	-3.5597	-2.41648	-2.62603	-4.73874	-3.91444	-3.00094	-4.85328	-2.28655	-4.6749	-4.35997	-4.78815	-5.07461	-3.9475	-4.54738	-2.63787	-3.29434	-4.4192	-4.68308	-3.3934	-5.13969	-4.71067	-3.22352	-4.23894	-5.98114
TSPAN1	0.859217	2.33644	2.27486	-4.04663	-0.0549196	-3.79538	-4.01476	-2.977	-3.35817	-4.25706	-3.42099	-4.84649	1.17507	-3.02103	-4.20689	-3.66625	-4.30965	-3.83881	-3.34562	0.911222	-4.81894	-4.18756	-4.77734	-5.09565	-2.80605	-5.52068	-3.23627	-4.01366	-5.04671	-4.65622	-3.54421	-4.92067	-4.86449	-3.30021	-3.41191	-3.3011	-4.13494	-3.84063	-3.14714	-5.22748
TSPAN3	-2.36348	-3.17746	-3.46544	-4.21546	-3.99556	-3.14843	-1.12342	-3.91995	-4.17773	-3.47393	-4.04889	-4.24458	-3.55321	-4.41639	-2.6522	-4.32539	-3.57256	-2.80131	-3.33489	-3.20985	-4.38925	-4.8215	-4.85506	-4.01447	-4.78882	-4.98693	-4.55532	-3.58094	-3.60016	-0.39039	-3.84332	-4.37086	-4.94712	-2.30291	-4.09581	-4.42505	-4.0772	-3.85027	-5.74483	-5.73131
BRD4	-2.00378	-2.06669	-2.4105	-0.841993	-4.90319	-3.35349	-3.64929	-2.17704	-2.06387	-3.31672	-3.76923	-5.05104	-2.96671	-3.22211	-3.77438	-1.63979	-3.64755	-3.87866	-3.67457	-4.79341	-1.89333	-3.92418	-4.16878	-2.05488	-3.93832	-3.01952	-4.41812	-3.51566	-1.27502	-4.40094	-4.55518	-1.85235	-4.8278	-4.50767	-4.66245	-5.0667	-4.01209	-5.20223	-4.83074	-6.06166
XYLB	-2.31043	-4.65047	-4.23095	-3.83266	-3.7762	-4.20996	-3.71601	-4.80507	-5.23824	-2.63014	-3.86585	-3.78777	-4.36848	-3.9439	-4.21194	-3.74985	-2.74765	-2.81682	-2.89461	-1.68893	-3.9337	-4.78853	-5.50055	-4.90774	-5.14439	-2.67824	-3.88293	-5.2344	-4.02807	-3.58158	-4.59401	-4.8081	-4.42823	-3.86074	-4.49659	-2.73838	-5.1352	-5.13668	-5.05646	-6.80129
TBCA	-2.94022	-3.53333	-4.45896	-0.548534	-3.80982	-4.84083	-3.80288	-4.54166	-3.22278	-4.42409	-0.151039	-4.47634	-3.59272	-2.82423	-3.17727	0.897257	-4.0253	-1.84169	-3.14259	-2.22508	-3.0247	-0.670943	-0.872178	-0.0120819	-0.841108	-1.57207	-4.62187	-0.255271	-0.743548	-1.24786	-4.80725	-0.493872	-1.773	-2.45741	-5.13511	-1.52623	-1.64456	-1.9162	-0.447617	-1.10233
SH3BGRL	1.33523	1.57509	-0.0983599	0.112416	-0.3293	1.14819	0.0953256	1.16463	0.488408	1.10549	2.94717	2.24725	1.70838	1.40765	1.51383	0.317089	1.11406	1.08406	-0.138578	2.20267	1.97107	1.92423	-1.38603	2.2917	2.2762	1.30002	1.73033	1.73041	0.561262	3.13079	2.2984	0.0782497	3.31358	1.55383	1.38179	1.81724	2.05561	1.11422	1.34107	4.34299
NDUFS6	-2.25687	-0.919208	-1.63922	-0.991691	-1.27092	-3.23391	-1.98944	-1.64236	-1.75951	-1.38961	-3.48659	-0.28839	-0.452339	-4.69598	-0.943961	-1.77284	-1.10179	-1.00011	-4.49552	0.00321375	0.125011	-4.94301	-2.18698	-0.712564	-2.02278	-0.107707	-4.26902	-0.702473	0.940342	0.29689	-0.749381	-4.36569	-0.47511	-1.09407	1.06615	-0.237536	-1.61738	0.205617	-1.62171	0.474319
LRCH4	-1.97117	-1.81825	-3.88286	-2.34604	-2.47133	-2.61925	-2.71601	-3.10094	-2.85447	-2.44212	-3.43728	-3.79241	-4.43896	-2.22203	-1.94649	-2.08384	-3.03357	-2.28371	-3.03354	-1.95198	-2.34649	-4.28779	-4.10082	-4.78528	-1.74025	-2.93045	-4.96675	-2.39079	-5.05229	-3.52204	-3.15221	-3.41408	-3.69984	-4.58407	-4.88735	-2.38355	-2.75718	-2.27726	-3.01962	-5.37501
ERLIN1	-0.108568	-1.25903	0.993687	-0.634012	-0.234857	-0.524913	-0.401464	-0.312738	0.507713	-0.81451	-0.517156	-3.49005	-0.399861	-0.628226	-0.450815	-2.02018	0.036801	0.408119	1.18211	-0.802824	-3.45546	-3.30932	-0.968782	-4.62056	-0.702211	-3.90801	-3.92213	-0.340631	-0.341296	-1.40025	-1.01971	-4.1012	0.454195	-0.854146	0.330524	-0.0573127	-0.104648	-0.85259	-0.640967	-1.84961
ECI2	0.25136	-0.158387	-2.07968	-1.93603	-0.523626	0.710578	-2.0698	-4.94708	-0.551677	-1.60697	-1.82476	-2.88859	0.238902	-2.24842	-0.583166	-1.22438	-2.346	-0.473352	-1.23154	0.359917	-4.33756	-3.43447	-2.81138	-0.291614	-2.60715	-3.23563	-5.01548	-1.42342	-2.14866	-3.81039	-2.42168	-1.83658	1.0626	-3.20261	-2.10399	-0.797202	-4.79243	-4.11449	-0.89046	-6.5669
LYPLA1	-0.11973	1.14814	1.90214	-0.646659	-0.237433	1.16631	1.35479	0.387136	0.677727	1.95648	0.436196	0.176085	1.05901	0.913708	1.82218	-0.577664	2.31851	1.61193	1.27291	1.2	2.57599	0.0573012	-1.42145	2.42433	2.37151	1.93695	0.482248	1.57344	1.52912	2.27494	1.46306	1.46737	2.72058	1.66097	1.76563	1.76047	1.28003	2.38187	0.595057	1.35525
SURF6	-4.61563	-4.23642	-2.00002	-1.60144	-3.35466	-3.66637	-2.85534	-3.96567	-4.10504	-3.42814	-2.90118	-4.65902	-3.15092	-3.44397	-5.26878	-3.8647	-3.09128	-3.88867	-1.54514	-4.16849	-0.872869	-5.57399	-3.81966	-5.18436	-5.67683	-4.77199	-4.64112	-5.05087	-4.23608	-2.36887	-4.69449	-2.52843	-5.57357	-3.87336	-2.92717	-4.33847	-4.22065	-4.58774	-5.38625	-4.70096
CRTAP	-2.27753	-0.83198	-3.37619	-2.34935	-2.37114	-2.35095	-2.47929	-0.778012	-0.881479	-1.25871	0.00810246	-3.0681	-4.0835	-0.884527	-2.63788	-3.25027	-1.87274	0.106295	-3.22167	-0.93055	-6.18298	-4.80674	-3.33861	-3.11722	-1.26599	-2.7641	-0.623171	-1.97628	-2.92376	-3.55191	-0.0630228	-3.56073	-0.153948	-4.01544	-5.11649	-0.909467	-3.41308	-4.59061	-3.10003	-4.07761
CDC123	-3.84253	-0.171411	-3.16494	-0.619669	-2.37769	-0.957235	-3.38046	-4.57741	-0.326994	-4.33113	-3.26455	-3.53764	-3.97935	-1.9622	-4.29434	0.293072	-0.258799	-0.164965	-2.89857	-4.21477	-3.49266	-5.0928	0.852128	-5.14538	-1.2365	-3.82803	-4.14155	-3.85957	-4.22043	-5.38441	-5.00191	-3.66031	-1.43912	-0.37382	-5.05293	-4.98758	-5.3877	-3.72688	-3.39872	-4.62375
DGAT1	-0.266642	-1.33047	-0.539013	-0.441284	-4.60681	-4.48734	-4.20002	-3.58408	-0.927882	-1.59769	-3.55839	-4.52833	-3.68625	-3.84999	-3.55642	-0.55012	-1.27606	-0.193771	-1.22608	-4.09196	0.302867	-3.15955	1.82335	-0.222834	-1.18085	-1.60784	-1.94357	0.290598	-0.953889	-2.0927	-3.08636	-0.407488	-0.923436	-1.78014	-0.755704	-0.655946	-1.05774	-0.342654	-0.761706	-2.62415
ARL6IP5	3.11134	2.32138	1.35955	1.56688	1.19616	3.00839	0.51281	1.88704	0.522492	0.973377	2.66708	1.76848	1.4061	1.80501	2.16928	0.569245	2.84834	1.70631	1.28259	3.2609	0.603885	1.47335	0.0849938	0.570833	2.13127	0.548568	-0.390501	1.38638	0.935703	0.915625	1.94979	-0.0307627	2.8086	-0.725481	0.828692	1.60636	2.66392	0.128152	1.52647	3.00246
BCAS2	0.0623498	-2.82453	-5.21477	-4.64581	-3.86603	-3.00725	-4.67089	-3.52336	-3.66974	-3.74274	0.774141	-3.84441	-2.62422	-3.30243	-3.72564	-3.9897	-1.87819	-1.17775	-2.50458	0.525518	-4.28266	-4.97182	-2.39436	-3.33427	-4.78832	-4.43467	-4.70426	-3.37385	-4.67617	-5.00083	-4.46838	-4.914	-2.19728	-4.05564	-4.05877	-4.47792	-4.44469	-5.06468	-4.95556	-4.89138
DNAJC8	-1.76558	-1.05205	-0.908727	0.723607	-1.71892	-0.165593	-0.301688	-1.41406	-0.749391	-1.18527	-4.1595	-1.89217	-1.21617	-1.39663	-0.856222	-0.0640015	-1.0397	-1.65709	-0.402499	-0.652229	0.602465	-1.37691	0.775949	0.0467082	-0.336606	0.165332	-0.33377	0.0735573	-0.830805	0.479693	-0.100895	-0.488878	-2.11782	-1.16813	-0.203728	-0.866001	-0.537491	-0.747042	-0.00614308	-1.23894
SMNDC1	-4.1936	-4.35336	-2.2861	-3.52226	-3.52841	-2.42253	-1.25643	-1.9849	-2.66109	-4.11955	-3.03859	-4.07322	-4.34516	-4.12293	-4.38416	-4.13278	-2.86492	-1.73704	-3.42656	-3.96013	-5.45364	-6.1231	-5.13223	-4.43755	-5.63524	-2.91827	-3.02132	-5.19155	-2.81918	-4.31092	-4.63386	-3.93821	-4.99154	-4.97893	-4.06658	-4.19783	-4.53924	-3.78511	-4.83039	-5.24735
TOX4	-3.63807	-3.92143	-5.08233	-4.21599	-3.7541	-2.5157	-1.16174	-4.3982	-1.74764	-2.69227	-2.07874	-3.9283	-3.42016	-4.54411	-3.74549	-3.72867	-1.60754	-3.52452	-0.911803	-4.02829	-4.91158	-4.60033	-3.98805	-4.49597	-5.88965	-4.45387	-5.44467	-5.1379	-4.51629	-4.10606	-4.55744	-4.9683	-3.86288	-4.16083	-5.85662	-4.1071	-3.63733	-0.869935	-3.78723	-6.24996
MICAL2	-3.18819	-2.71736	-2.64817	-4.74022	-2.91742	-2.64368	-3.48743	-2.84619	-3.93697	-3.87753	-4.09744	-4.67145	-3.54728	-4.63368	-3.35322	-3.11412	-5.11622	-3.918	-4.65032	-3.40177	-5.19045	-6.45982	-5.1529	-2.6315	-2.86044	-2.82486	-4.09706	-5.07288	-2.63568	-5.30316	-3.8143	-4.81542	-6.03357	-3.62634	-4.56602	-3.98911	-4.04593	-4.80881	-5.4327	-4.49946
USP19	-4.17748	-3.67828	-2.27262	-3.01073	-2.78258	-2.81935	-2.30732	-2.60527	-3.8341	-3.84202	-3.76971	-3.63722	-4.473	-3.71907	-4.21113	-4.32764	-5.04976	-3.85293	-4.74897	-2.03295	-4.90157	-3.8208	-4.88649	-5.20616	-4.76997	-4.43751	-4.51567	-2.92987	-4.45637	-6.14713	-3.39858	-3.29794	-5.24957	-3.56829	-4.10523	-3.63729	-3.87304	-4.88454	-4.65056	-5.55315
AP2A2	0.655228	0.566613	-0.233075	-0.352935	0.400107	1.09186	-0.39545	-0.000564993	0.828726	0.336601	0.746937	0.549351	0.532238	0.0693881	1.09826	-1.26053	1.09058	0.787219	0.566491	1.40118	-2.09639	-5.34407	-0.0767932	-0.171469	0.423638	-0.0324487	-0.181407	-0.330474	0.0481022	0.38569	0.747951	0.148096	1.61925	-0.665278	-0.368533	1.13942	0.286454	0.72922	0.213048	-0.402586
TJP3	-3.32442	-0.916758	-2.53462	-3.01228	-1.72576	-4.53706	-4.38415	-5.01417	-1.51939	-1.66941	-3.40609	-4.38593	-3.46904	-2.29552	-2.92344	-1.86035	-3.34229	-2.29618	-0.822958	-3.87917	-4.132	-4.66838	-4.21357	-2.46059	-2.31793	-4.82495	-4.84256	-3.05022	-5.00308	-4.12508	-2.50495	-2.5258	-4.92025	-4.86179	-1.20202	-4.85034	-3.81741	-5.03677	-4.9695	-5.02098
UBE4B	-3.41178	-1.74893	-1.44315	-2.32366	-3.73216	-3.09565	-3.25942	-3.55919	-2.63398	-3.00481	-2.72725	-4.12388	-5.3091	-3.65184	-2.89391	-2.53898	-1.78106	-2.08987	-3.17514	-4.5845	-2.90033	-5.51782	-3.79006	-2.53417	-4.28343	-2.39123	-4.89235	-4.00073	-3.8758	-3.26109	-4.58742	-3.50981	-1.91174	-2.99082	-4.99937	-2.72299	-4.26373	-4.69373	-3.59275	-5.66725
ELP1	-2.03843	-1.49112	-0.577229	-2.02998	-3.9075	-1.77737	-0.726212	-0.713029	-0.808307	-2.19062	-1.27858	-4.01156	-2.93167	-1.92338	-3.29439	-0.658148	-1.99309	-2.35347	-0.373732	-2.31916	-0.770541	-3.31706	-0.721381	-3.65261	-1.99867	-1.27436	-5.28743	-3.20068	-1.86138	-2.62406	-2.32866	-1.49964	-4.4356	-3.8271	-4.0508	-5.04749	-3.94674	-2.25071	-2.04471	-5.74869
ATE1	-4.19643	-0.892682	-2.78047	-1.70187	-3.80146	-4.78083	-4.81745	-4.18118	-3.57443	-4.38372	-3.95224	-2.30235	-4.35228	-4.59068	-2.80904	-4.08155	-2.71656	-3.15255	-1.74629	-4.7755	-4.31058	-4.51163	-5.04393	-4.43149	-3.22044	-3.13134	-4.87738	-3.64608	-5.13017	-4.64348	-4.73911	-3.96107	-5.2292	-4.93898	-4.8552	-4.32579	-3.42715	-3.64294	-4.5271	-6.23378
VAPB	1.49911	0.137743	1.37591	2.83686	0.39171	1.30663	0.330895	1.54949	1.20037	1.56092	1.14244	-1.04891	-0.280225	0.883485	0.592945	-0.0819843	1.62583	0.62959	1.47782	-0.325417	1.58569	1.58051	2.95788	1.42404	1.99657	0.92436	1.62533	2.11081	1.58779	1.47415	1.29602	0.49354	0.558422	1.64471	1.60429	1.36365	0.993806	1.46898	1.23666	1.31966
ATG7	-1.18082	-1.07931	-1.15977	-0.928553	-3.44499	-2.33055	-1.27168	-2.14057	-1.74752	-0.844174	-2.80931	-1.25067	-2.46838	-2.47988	-3.74054	-2.82964	-0.866413	-1.34426	-3.14796	-2.52324	-3.31026	-1.25832	-1.59504	-3.57924	-5.94901	-4.32034	-4.64479	-4.52561	-1.09794	-2.62255	-4.47748	-3.67694	-0.902437	-2.20345	-2.2197	-1.04364	-2.7793	-3.95811	-1.96337	-6.38381
GCNT3	-4.22545	-1.79925	-3.31376	-4.41588	-0.575277	2.62	-1.90646	-5.25928	-1.32066	-1.99716	-3.70134	-3.60005	-3.29009	-5.05397	-3.16612	-4.9015	-4.18675	-3.84759	-4.24762	-4.58967	-5.10139	-5.32276	-1.83228	-1.74584	-3.76259	-4.56195	-4.92224	-4.50147	-4.84281	-5.11229	-3.78954	-4.001	-4.87607	-4.59724	-4.77816	-4.64315	-4.61772	-4.33913	-4.78297	-4.55525
FMNL1	-2.01474	-0.882087	-2.27959	-3.25705	-2.04305	-2.22659	-0.75321	-4.93627	-3.10843	-2.38135	-2.72136	-2.75688	-1.72182	-3.93847	-1.35443	-4.54585	-1.07693	-2.4538	-2.28363	-1.53637	-3.1345	-3.96212	-3.58512	-3.95453	-3.31875	-3.70076	-4.34846	-3.49052	-3.86364	-5.14291	-5.50079	-4.57298	-4.57525	-5.26358	-3.74746	-0.908449	-3.50261	-3.86178	-4.381	-5.11898
NSA2	-4.40447	-3.43039	-3.74868	-0.379494	-2.7991	0.668708	-1.98993	-0.980873	-4.17338	-4.14195	-2.13561	-3.87215	-4.04698	-3.31489	-1.94721	-3.67557	-3.48275	-4.40824	-3.95051	-3.10489	-3.25389	-4.0109	-2.94535	-3.55334	-3.97088	-4.63878	-4.3733	-4.45898	-4.18979	-5.41294	-4.39248	-5.47323	-4.55804	-2.9445	-5.08448	-3.44389	-3.6707	-3.38334	-4.06017	-5.13366
MPC2	-1.50477	-0.857305	-1.39434	-0.721087	-0.357973	-1.43959	-3.30518	-2.33431	-1.48233	-1.95856	-1.67654	-3.67226	-0.581757	-3.87796	-1.62766	-1.15697	-4.44414	-0.984569	-3.55451	-0.219997	-5.67876	-4.51029	-2.95719	-3.51053	-5.07085	-0.937451	-4.18303	-2.19814	-2.12312	-4.46545	-1.19494	-3.76097	-1.61013	-2.37999	-3.52218	-1.6541	-0.721005	-3.61612	-1.90518	-1.64265
CPSF4	-1.19984	-3.36643	-3.88289	-4.34273	-3.36711	0.0477364	-3.07388	-1.6561	-1.9358	-2.01776	-0.952063	-4.51313	-4.63612	-3.49419	-3.96142	-3.24516	-3.66454	-3.99088	-4.15097	-3.17388	-5.21188	-3.73003	-3.66637	-5.89243	-5.10707	-4.45396	-4.53928	-3.72445	-3.43554	-5.54512	-5.44666	-4.21567	-4.49016	-3.38995	-3.32932	-3.80545	-3.33053	-1.11654	-3.7927	-4.73299
HSPA4L	-3.40162	-3.4995	0.35316	-1.31918	-4.90133	-0.195525	-1.30757	-1.57778	-0.831828	-2.84105	-1.19077	-1.15495	-2.9008	-3.77473	-1.39718	-2.78638	-0.652276	-2.06081	-1.77793	-3.18434	-0.0258381	-4.2686	-3.94014	-4.84219	-5.25826	-1.16314	-5.29361	-1.86785	-5.57467	-2.34796	-3.26077	-0.882385	-1.68823	-4.0189	-4.62796	-3.2329	-4.00535	-3.3211	-4.00684	-2.94445
PTBP3	0.97715	-0.10482	2.03574	-0.55927	-0.741962	-0.715233	-0.986623	0.862395	0.0200549	1.94479	1.72609	-3.55182	0.0807821	-1.27514	0.498498	0.776819	-0.250192	0.702132	-2.15634	0.577693	-0.571972	0.770963	-5.18857	0.601157	-0.337082	-2.48288	-2.60521	0.0824532	-0.19899	-4.06128	0.653293	-4.8296	-1.02245	-4.64186	1.46931	0.105351	0.0584562	-3.88865	-1.70908	-0.835797
ABHD16A	-0.179696	-1.24666	-1.3322	-2.10261	-0.927749	-0.475387	-1.56401	-0.683646	-1.20079	-1.339	-0.622645	-5.46622	-1.82816	-0.918345	-0.949405	-3.27396	-1.81097	-0.991017	-2.79261	-1.67909	-3.42601	-1.87272	-2.42129	-1.4754	-1.47146	-0.204671	-1.3904	-2.95371	-4.21852	-4.63613	-1.41697	-4.34913	-0.999873	-4.48472	-1.62456	-2.23352	-1.04828	-2.70813	-1.98868	-2.90882
F13A1	0.283711	2.48175	0.255993	-0.678173	-1.10182	1.40917	-0.600271	1.09383	-0.329652	-1.7556	1.17675	2.9255	2.45986	0.500993	2.47535	-0.63243	2.15065	2.92379	0.807726	2.69114	-2.03064	0.0352219	-1.44356	-0.971877	-2.94125	-1.58045	-5.63391	-0.569189	-2.38015	1.42661	1.47752	-0.796485	0.10983	-0.304751	-1.02291	2.23824	0.217784	-3.66259	0.719894	3.88012
F2	1.66108	2.05863	4.43459	1.62151	0.607093	0.515181	2.2068	1.61388	1.26071	0.912688	0.591101	2.46017	1.64275	1.85866	2.63911	0.266907	1.74665	1.70914	1.58273	2.00281	-0.0495817	1.21847	1.30494	-0.266508	0.64708	-2.41664	0.438593	1.46237	-0.168564	1.93439	2.67779	1.87677	-0.359164	0.180954	1.2588	2.20818	1.36633	0.131897	1.52624	1.96358
C1R	-1.06536	0.520762	0.258252	0.264009	-0.903004	-1.20894	0.80651	-0.236531	-0.412523	-0.908803	-1.86691	0.557503	-0.81085	0.960105	0.0679042	-1.86888	-0.417303	0.0417119	-0.964551	-1.51974	-4.93711	-4.4573	-1.53554	-1.0248	-1.12363	-1.6711	0.794352	-3.77585	-3.73635	0.366469	0.382815	-1.07744	-2.05594	-0.947651	-0.210751	0.610951	-3.45073	-1.02542	-0.684042	-5.84145
F9	-4.23492	-2.1293	-0.848146	-2.43031	-3.7677	-3.80216	-1.97656	-4.53572	-3.07538	-3.1914	-4.31983	-1.77185	-3.72232	-3.16577	-2.56242	-4.22886	-4.57606	-2.42325	-3.242	-4.47781	-4.51997	-5.05088	-4.59652	-5.35803	-4.5908	-3.33266	-4.42965	-4.72144	-4.24798	-1.9161	-2.79551	-5.08717	-3.39079	-5.56973	-4.54023	-5.15298	-5.45542	-3.8756	-3.23109	-0.802726
F12	-2.96072	-1.35472	0.465584	-3.42454	-1.79343	-3.31923	-3.95949	-3.01164	-0.793015	-2.90425	-3.69638	-4.11733	-3.54139	-3.06452	-1.0585	-3.24258	-3.73982	-1.81857	-4.48599	-1.06427	-4.66493	-3.96984	-3.44312	-4.42319	-5.83156	-4.0867	-4.68692	-3.543	-3.83469	-5.18683	-0.941281	-4.83486	-3.33125	-4.64799	-4.01922	-1.12402	-3.82934	-2.74484	-3.75776	-5.63097
CFB	2.24728	2.17244	2.72099	2.74246	1.5902	1.68367	1.68633	3.0337	1.9039	1.76102	0.536917	2.99866	2.5948	3.18745	3.27061	0.945439	2.0113	2.24219	1.51681	2.14295	0.98107	1.57684	1.36388	1.27682	0.961898	0.808955	1.92768	0.841779	0.3696	2.65718	2.31455	1.94075	0.0941297	0.464776	1.28511	2.54917	1.63972	1.42152	1.74959	1.39996
A2M	2.93088	3.22591	4.39189	3.51215	3.2324	2.1394	2.83991	2.80033	2.95287	2.58238	2.08509	4.39662	3.15708	2.48095	4.16575	3.41771	2.69999	2.87042	2.86332	3.81421	2.28419	3.29842	2.3437	2.40587	4.03965	1.55817	0.799324	1.76936	2.62895	2.2483	2.78647	3.72798	-0.227731	1.49083	2.1868	3.94053	2.28252	1.67269	3.21047	2.6526
C3	3.15888	3.30699	4.61999	3.72783	2.78995	2.76781	3.38324	3.13231	3.2232	2.54296	2.57513	4.38687	3.35754	3.6238	4.3716	3.3513	3.37192	3.15607	2.56502	3.23227	2.59272	2.72536	2.18179	2.52221	2.9744	1.53253	2.25825	2.07177	1.69003	3.06258	3.53756	3.35064	-0.000451977	1.72175	2.32615	3.7006	2.56163	2.09747	3.5433	3.26026
C5	-0.755381	-0.167219	3.46068	0.396846	-1.99248	-1.66301	2.0211	-0.131742	-0.243866	-2.65283	-2.07785	0.719082	-2.09117	0.132732	0.606766	-3.55329	0.193597	-0.52897	-0.256066	0.108565	-1.12321	-0.84313	-1.64431	-2.35788	-1.74472	-3.95439	-1.37223	-3.19437	-2.95456	-0.324111	0.0745145	0.766215	-4.46768	-4.24595	-1.95059	-0.234984	-2.13252	-2.76692	-1.83594	-0.647708
KNG1	0.606637	0.99756	2.0547	-0.53223	-0.0793144	-0.697524	1.03585	0.326372	-0.633026	0.512239	0.670581	1.45117	1.41543	0.620311	1.91199	-0.217807	0.441203	0.69834	-0.422965	1.57044	-1.63146	-3.1214	-0.496806	0.159771	0.390285	-0.454647	-1.26645	-0.0664469	-1.14758	0.439576	1.22007	0.48696	0.0388519	-1.00376	0.95145	0.802604	0.319191	-0.816978	0.227562	1.21471
IGF2	-4.01519	-4.53384	-3.57716	-0.139619	-3.37994	-4.27456	-3.73629	-0.395609	-4.45609	-3.8018	-4.48523	-4.70973	-3.22997	-4.38712	-3.80093	-3.69036	-3.5889	-2.68697	0.282624	-4.77621	-5.29776	-4.71574	-3.67523	-3.29767	-5.37027	-4.61592	-3.86481	-3.56813	-3.95396	-3.79703	-1.18866	-5.61245	-5.26014	-5.39648	-4.37925	-4.70076	-4.00362	-2.99266	-4.40667	-4.99005
IGHV3-30	0.549676	-0.269214	0.745488	-0.349462	0.680331	-0.681457	0.547531	-0.234125	0.264991	-3.01812	-2.52611	2.01204	2.49146	0.917332	1.96605	-0.0136626	0.737715	-1.7527	-0.689377	0.790949	-1.25324	-1.50802	-3.89134	-0.32483	0.625001	-4.4598	-3.5266	-2.89114	-5.02109	-4.91518	-1.43722	-4.72281	-4.01865	-2.95974	-0.326	0.683031	-3.44961	-3.34497	-0.720153	0.617892
IGHV3-7	-0.590172	-0.62574	0.658469	-1.37098	-0.444701	-1.24657	-1.08915	-0.373981	-0.201862	0.470245	0.055276	0.65289	1.03167	0.526499	1.80412	-3.22922	0.197662	-4.57187	-0.967033	-0.309792	-2.4707	-4.54759	-4.07401	0.2154	-0.464401	-4.81334	-1.48694	-3.82283	-4.36606	0.129567	-4.0467	-4.48641	-4.99854	-4.29442	-2.37551	0.301249	-0.238711	-2.77156	-2.62399	1.21714
IGHG3	4.95118	5.25431	7.31169	5.10059	4.28913	0.763357	3.63089	4.29555	4.22886	4.68525	4.50526	6.83502	5.94797	4.27905	6.387	3.94712	4.39053	4.02325	3.29699	4.86357	3.51677	3.81516	3.63935	3.1202	5.18317	2.77005	3.11147	2.84835	3.14804	4.72809	4.45487	3.94336	2.06945	1.53561	3.99214	5.2312	0.715663	2.0348	3.88482	6.54886
APCS	-0.407441	1.24385	1.19592	0.793707	-0.402712	0.128993	2.0428	0.291921	-0.978876	0.747213	1.76498	2.14138	-0.159279	1.85523	2.71606	0.36457	1.31715	1.36981	-0.138299	1.25963	-1.42852	-0.64342	-2.92435	0.945104	-0.540625	-1.2238	-2.35002	-0.929676	-1.53237	3.63733	1.03283	0.248323	-5.04052	-3.48843	0.22398	1.84232	1.35635	-0.983097	-0.00120288	2.39842
C1QB	-0.86578	0.205428	1.36927	0.130182	-0.581291	-1.5045	1.28052	0.1569	-0.266484	-0.881298	-2.15252	0.728626	0.420455	0.662095	0.726562	-0.829424	1.09154	-0.353733	-1.42655	-3.35579	-0.844503	-2.25108	-4.84133	-1.71597	-1.24848	-1.80732	-1.51486	-0.892428	-1.81821	-4.34827	0.446613	-0.73486	-4.6029	-2.89479	0.565544	0.228499	-0.579078	-0.170028	-0.332596	0.158863
C1QC	-0.0837026	0.180804	1.97578	1.37215	0.136305	0.289249	0.981304	0.588774	0.589469	-0.126561	-0.698264	1.61028	1.32952	1.59368	1.74454	0.0977031	1.70185	0.708742	1.04552	-0.93895	0.62519	-0.143979	-0.310511	-0.0701704	0.823506	-0.700879	-0.414541	-0.073958	-0.746583	1.84904	0.0541671	0.193763	-3.54819	-0.655316	0.854263	1.52466	-0.269652	0.323183	0.51304	0.940343
TF	4.8727	4.53161	5.85946	3.98601	4.17273	4.33343	4.64178	4.2636	4.7401	3.68972	3.45214	5.74299	3.90585	4.84063	4.78949	3.95912	4.28881	4.93427	3.78998	4.41031	3.48511	2.77128	2.15431	4.14221	4.94418	2.85429	3.88017	3.44617	3.5514	5.18333	4.59744	3.8025	0.99425	3.81811	4.16742	4.73452	3.63565	3.09762	4.21724	5.22691
FTH1	-2.52819	-0.476942	-2.31274	-0.891936	-2.89127	-3.94672	-2.12825	-2.009	-3.86312	-0.791869	-0.939577	-2.5668	-1.9136	-1.00857	-1.63224	-2.46209	-0.319953	-1.19893	-3.21383	-2.76231	-1.13918	-1.99294	-0.421919	-0.620034	0.580848	-0.77388	-2.2646	-1.81639	-2.18916	1.01543	0.295021	-1.88133	1.75704	-0.61015	0.0635091	-1.41396	-0.0815203	-2.46511	-2.08021	3.82127
C4BPA	0.60543	1.24427	3.77838	2.687	0.141983	0.0434646	2.53197	1.17129	1.17345	-0.160706	-1.29201	2.155	1.14225	1.56021	2.63302	0.416345	1.14435	0.489145	1.03675	-1.50605	-1.57139	0.10781	1.60725	-0.540121	-0.0649246	-0.738338	-0.219238	0.986012	-0.66642	0.589236	1.85814	2.19896	-5.49601	-1.36425	-0.0411689	0.576159	-0.304634	-0.418588	0.919825	-0.194303
APOB	1.12389	1.57681	3.19563	2.26843	0.0878564	0.739229	1.11174	0.38407	0.644616	1.05687	-0.131657	2.32025	0.870176	0.00932251	1.59433	1.7038	2.08095	0.986706	1.04363	0.918791	0.93549	0.778631	1.81869	0.524662	0.610398	-0.521686	0.267447	-0.429552	-1.35792	0.480011	1.34783	2.57301	-3.28115	-1.39752	0.355059	1.30458	-0.0666322	0.92465	1.62647	0.929732
TK1	-3.8664	-3.33525	-4.81825	-3.75952	-3.77207	-1.15102	-1.49363	-1.98963	0.717463	-2.11152	-3.50239	-3.57871	-3.81991	-4.40052	-4.50675	-4.12122	-4.27262	-3.75847	-4.57821	-4.41998	-4.30818	-4.61903	-5.21178	-3.56588	-5.05488	-2.57321	-5.09005	-4.43796	-5.32689	-3.79694	-5.0242	-3.81756	-3.3596	-3.57984	-4.87233	-3.76358	-4.69554	-3.84631	-4.26036	-4.73401
A1BG	0.759768	1.06946	2.08347	1.55756	-1.09648	1.12719	0.938755	0.777022	0.840684	1.07514	1.67185	2.12519	1.70864	0.498619	1.83198	0.191163	0.0305251	0.951157	0.650565	2.07597	0.274755	0.048443	-3.78904	0.210886	1.64827	-0.191465	-1.38822	0.554461	-1.54721	1.73926	0.877159	1.26816	-1.83061	-0.0443404	-0.353638	1.80023	0.8548	-0.158742	1.34167	1.48273
HLA-DPB1	-1.83693	-4.2387	-4.88006	-3.931	-3.80409	-4.43761	1.53819	-3.23742	-3.39265	-4.51727	-4.61362	-4.37844	-4.50649	-2.63803	0.613258	-4.05468	-2.66512	-3.37952	-4.43099	-4.91972	-3.73591	-4.12358	-4.58814	-4.59573	-5.88168	-3.42459	-5.3506	-5.5041	-3.50271	-4.61725	-4.72252	-4.34774	-4.37907	-5.0306	-4.97228	-4.84024	-4.91174	-5.48319	-4.55413	-6.14956
CFI	-0.877584	-1.13958	0.545956	-0.647997	-2.71234	-3.41858	-0.673211	-1.09933	-0.741858	-3.90339	-4.07667	-0.321041	-0.263556	-0.651922	0.458355	-1.37017	-0.832029	-1.53651	-2.63985	-0.321483	-4.31312	-5.27311	-5.82091	-4.44723	-1.77373	-1.8255	-1.36926	-3.50288	-2.85486	-1.00683	-1.02126	-0.767455	-4.48877	-3.93297	-4.41349	-5.85676	-2.42733	-3.19434	-0.689063	-4.24452
REG1A	-4.04301	-5.35816	-4.17581	-0.644989	-4.33662	-3.63121	-4.11828	-3.3911	-3.415	-4.10218	-3.91405	-3.64926	0.506302	-2.55856	-4.67616	-0.795313	-4.78046	-3.32073	-3.54268	-3.8071	-4.94212	-6.06886	4.78512	-4.0108	-5.51611	-3.99309	-4.73542	-4.22287	-3.85017	-4.09261	-4.53403	-4.29265	-4.74619	-4.97479	-4.04744	-4.67157	-4.84255	-3.90265	-4.11645	-5.72744
COL5A2	-3.52263	0.329252	-0.905936	-3.3725	-3.64406	0.592482	-3.15186	0.544517	0.425935	-0.635441	-3.30778	0.271399	-4.19539	2.05897	-0.733224	-3.4201	2.37021	0.768021	0.836188	0.918812	-4.54559	-4.7515	-5.21581	-2.17102	-0.0883845	-3.68772	-5.33927	-1.08132	-4.33307	-4.65344	1.79499	-2.96743	0.0379586	-3.64033	-0.231461	1.96193	-2.71048	-0.16391	-4.3571	2.88183
UROD	-0.439651	-0.563888	-1.08234	-2.02465	-0.75978	-2.18187	-0.178202	-1.36229	-0.425503	-1.72539	-0.610866	-2.6621	-1.19569	-0.97398	-0.197645	-2.31665	-0.217619	-0.590249	-2.09969	-1.88155	-2.2375	-5.71868	-2.01093	-1.64069	-0.490348	-2.05821	-2.04541	-4.92882	-4.05635	-1.09887	-0.580874	-4.23744	-0.635287	-2.37018	-2.58484	-0.337421	-1.54636	-2.42501	-3.90376	-4.85439
C2	-0.834373	-2.46965	0.0727381	-0.818267	-2.77833	-0.936721	-2.65942	-1.17174	-3.58413	-2.50876	-2.95227	-1.28654	-2.63374	-0.827096	-0.536656	-4.00851	-2.23268	-1.41211	-1.07576	-1.84248	-4.18149	-0.846295	-3.26222	-4.60655	-1.39151	-4.31508	-5.37106	-3.14093	-1.9585	-0.604136	-3.26419	-3.91761	-4.85028	-1.84585	-2.95532	-1.08976	-4.14678	-1.98342	-4.45799	-5.70169
S100A6	0.128201	1.18414	1.6393	-1.32478	2.87393	-2.26669	2.77958	-5.01066	2.28702	2.15517	1.43575	0.564377	2.61691	3.31269	0.581229	-1.99387	3.93899	2.79592	-2.013	-3.88899	3.54182	-6.09276	1.58672	4.00639	3.68885	3.76094	0.454179	3.41503	4.16015	1.52395	1.94755	2.50983	2.38164	3.22486	4.78174	2.83101	1.53205	2.85252	1.48123	3.02939
CEACAM5	-1.11009	0.573383	0.149173	1.13072	0.38676	0.126004	-1.74835	-1.81476	-1.77927	3.57891	0.748678	-4.45499	0.236065	2.41108	-3.25274	0.821576	0.245293	1.37439	-0.786704	0.485246	1.40666	0.814218	2.12033	2.57162	3.67554	0.62771	2.86614	3.6948	1.68031	2.43627	0.406587	-0.102151	-1.35755	3.47036	3.38832	0.980519	2.59565	2.23782	2.16251	-0.992218
GPI	4.47503	4.62308	4.92893	4.0375	4.83088	3.35167	5.49416	3.43544	4.97286	4.41858	4.41442	4.24913	4.08474	3.76156	4.47386	4.36516	3.2477	4.47257	3.00839	4.15761	4.21168	3.55086	3.32112	3.75271	4.57022	3.97598	3.61392	3.70375	3.8852	2.6947	3.63664	4.04068	3.34485	3.02923	2.91166	4.3711	3.77874	2.1426	3.64448	4.2932
TPM3	1.83019	1.8842	-0.101727	1.11985	2.784	1.05089	2.18101	2.42083	0.608866	3.16789	3.10213	-4.69349	2.98445	1.33967	-3.78451	4.39383	3.71697	2.36375	1.79118	1.17918	2.6343	1.66084	2.85926	3.74549	4.129	2.68438	2.55796	3.63865	2.88249	4.22502	1.82892	2.7436	3.21434	3.41924	4.45405	2.64535	3.00105	2.853	2.99762	3.89029
DBI	1.3098	-0.265961	0.595999	1.56172	-0.683433	-0.0385451	-0.251172	0.712945	0.55044	1.76858	1.27229	-4.17269	1.63048	-0.0177688	0.997471	-1.3339	-0.414012	1.43655	-0.854929	0.803246	1.78382	0.189975	-0.150346	1.42739	1.01281	0.505362	0.715058	1.19548	0.0680617	1.61333	1.74016	-4.28888	3.05465	1.67704	1.98436	0.977896	2.27189	-0.490204	0.969407	2.68635
H1-0	1.48126	1.77285	1.61609	2.40662	2.23216	0.807602	1.09261	0.786269	0.85791	1.49333	-1.61465	0.966664	2.57601	2.5289	1.9998	0.751172	3.69154	1.88081	3.04779	-1.05009	2.60528	1.06423	3.63252	2.47294	3.10177	2.57434	0.488786	1.93264	0.53529	3.82646	3.29311	1.18529	2.9886	1.60704	3.08712	3.20503	-0.205863	4.65781	1.37264	3.71839
CTSD	3.23237	4.39519	3.36582	0.773675	3.22097	4.578	3.8717	2.16235	3.58283	3.73276	4.16418	3.61733	4.05182	4.09265	4.30036	4.19472	4.4295	3.63784	3.14307	3.94273	2.57177	1.99015	1.65825	3.01692	3.26627	2.70868	2.21964	3.31874	2.09403	3.17867	3.63451	3.40635	4.01888	1.6161	3.4206	4.86171	3.78122	3.5157	2.28174	4.09377
C8A	-3.68988	-0.736972	0.869575	-0.928553	-3.40329	-3.01417	0.33503	-1.81875	-1.82336	-5.15067	-3.84381	0.766048	-1.32851	-0.339529	-1.41237	-3.19322	-0.099097	-0.698268	-0.464031	-1.09934	-5.22429	-4.60272	-4.50756	-5.65886	-4.12427	-3.12175	-4.86402	-1.62134	-3.06097	-3.23067	-1.23847	-4.49984	-4.15447	-5.00945	-0.946282	-0.656179	-3.42736	-3.053	-1.5718	-0.193478
C8B	-1.87627	-1.05867	1.66582	-2.60117	-2.81547	-2.63691	-0.492588	-1.30241	-1.68521	-2.68123	-3.92087	0.164169	-1.34835	-0.548684	-0.617692	-1.7715	-2.90367	-1.44758	-3.82636	-2.22864	-4.75336	-5.5952	-3.90031	-4.69622	-4.86822	-5.22551	-4.96931	-4.04634	-4.14649	-4.23155	-1.64069	-0.636813	-4.62582	-3.73236	-1.84059	-1.02378	-4.62865	-3.81753	-4.28067	-1.19619
C8G	-2.82784	-0.628244	2.12107	-2.74503	-4.59409	-2.89116	0.6439	-1.15186	-0.890163	-1.8695	-2.83354	-0.172349	-1.74261	-0.0795122	-0.686525	-1.68004	-2.04848	-0.915594	-2.97789	0.0240602	-3.36855	-1.74781	-3.35129	-3.29363	-5.06745	-3.86683	-5.73945	-4.98619	-3.38605	-1.67475	0.217907	-0.483421	-3.04522	-4.09675	-3.29212	-0.753786	-2.79704	-4.43634	-0.863313	-2.16627
DCN	1.58063	2.59796	2.28812	1.73605	2.12499	2.15595	1.59422	2.12897	0.836034	1.57013	1.29337	4.59274	3.10486	3.79943	3.79995	-0.463363	4.024	3.55893	3.2655	3.79546	-0.898001	1.52938	-3.10241	1.68058	2.0997	0.195805	2.37429	-0.164873	0.52609	3.20311	2.22267	0.106943	2.04883	1.31738	1.56223	4.77395	1.51785	1.30497	0.976639	4.27011
YES1	-4.02866	-3.02403	-4.25915	-4.02972	-4.15742	-4.04674	-3.83414	-3.59175	-2.95316	-4.46829	-4.84685	-4.85653	-4.42461	-4.54666	-4.21589	-1.7619	-2.1252	-0.782784	-1.73074	-4.11467	-3.86621	-5.41087	-4.41978	-5.39976	-3.64576	-5.44622	-4.97132	-4.50031	-4.91311	-4.81016	-2.15981	-3.94783	1.31375	-5.19654	-4.85603	-5.0419	-3.5713	-4.13193	-4.00838	-4.97393
THBS1	-0.0952262	1.04455	1.19796	1.34872	-0.0848371	2.25129	0.864673	1.59246	2.00049	-0.890052	-0.584837	2.52891	-2.28488	3.94324	1.04452	1.70323	1.95478	2.29684	2.86588	1.04291	-0.485065	0.64635	0.926152	-0.198505	-0.408138	0.188348	1.21843	-0.051402	-1.4913	1.36928	3.12197	1.64531	1.02226	-0.145339	-0.988988	0.860334	-0.326049	0.21312	1.91024	0.279751
SERPINA6	-2.8096	-1.43264	-0.38175	-1.66894	-3.45261	-3.41189	-3.044	-3.74423	-4.211	-2.25552	-3.51939	-2.61746	-1.13323	-1.351	-2.2671	-2.30887	-3.19451	-2.79018	-2.54841	-3.04909	-4.36937	-4.73774	-5.12145	-5.37159	-4.23426	-4.19124	-4.82376	-4.48874	-4.75674	-2.36505	-1.98067	-3.56141	-5.35162	-5.2052	-4.75552	-1.1556	-4.71516	-4.18787	-4.72547	-0.40245
PFKM	1.00771	0.437868	1.00976	1.36468	0.00449368	0.534159	1.48694	0.019621	1.84977	-0.0372851	1.06175	0.687663	0.235992	-0.08781	-0.140912	-2.20046	1.01872	1.3232	0.164021	1.24051	0.549821	-0.445026	-2.05962	-1.26931	0.0351931	0.525208	-1.33397	-0.595163	-0.658475	0.671113	0.436945	-0.62864	0.9347	0.148661	-0.0140467	0.80023	-1.03696	0.299503	-0.53374	2.52583
MMP2	-4.15681	-3.65647	-3.19616	-2.63114	-3.29486	-4.16217	-3.32926	-1.53944	-4.15204	-3.16554	-3.39259	-1.22896	-3.58353	-1.97115	-4.17408	-3.27602	-2.08327	-2.04625	-3.08551	-3.55808	-4.4157	-4.47377	-4.82027	-5.39091	-2.04829	-5.10273	-5.1184	-3.7909	-3.16961	-4.58975	-1.37663	-6.36172	-1.58954	-3.05585	-4.82553	-1.61521	-2.70823	-4.89832	-4.08126	-6.10107
CD14	1.21295	2.10458	1.79981	0.357388	0.597085	1.17647	0.839783	1.02219	-0.0261547	0.618398	1.43034	2.11821	1.31728	1.06723	2.44175	-0.974647	1.19048	1.54627	0.166702	1.8209	0.921628	0.23189	0.33299	1.21483	-0.323537	0.23499	0.0870242	0.731594	0.763544	1.24526	0.349806	0.946486	-2.27616	-1.5728	0.853899	1.90191	0.661913	-0.0598621	1.75562	1.69128
CFH	0.601246	0.402086	2.17369	1.51323	0.0291778	-0.109997	0.265931	0.913927	0.298967	0.0162856	-0.689536	1.52825	1.18601	1.41824	1.86385	-0.254624	1.43779	0.378985	0.890614	0.673041	-1.71292	-2.77625	-0.348685	-0.0368027	0.584409	-0.452692	0.595407	-0.489372	-1.19117	1.54039	1.55004	-0.381232	-0.908949	-1.79246	0.293009	1.25956	0.100226	0.256685	0.292341	0.900571
TPM1	-0.705153	-0.100411	-1.74278	0.36967	0.462687	-0.238843	-1.38992	1.44278	-0.88911	2.2162	0.884061	-0.00922608	0.524777	0.641819	-0.916549	0.798648	-0.0977513	1.13554	-0.507022	0.568724	-0.107326	0.551568	-0.139375	0.867793	1.11353	0.285433	2.33431	1.72879	0.439081	3.38184	1.74751	-0.452148	-0.465545	2.50104	1.18064	1.01777	1.54165	-0.583873	0.713237	6.31096
CLTA	-4.53078	-1.31937	-0.160753	1.63076	-0.549277	-0.232254	0.249755	-0.321679	-0.276832	-0.714839	-1.10333	-0.951382	-0.712724	0.00400264	-0.534515	-1.47581	0.408504	-0.180459	0.754768	-6.2143	1.26748	-3.89278	0.452825	1.35149	1.27364	0.362063	0.662981	0.828319	0.185389	1.52002	0.0249998	-1.09716	0.65893	1.73793	0.392614	-0.437316	-0.868832	-0.187994	0.223192	1.29074
C1S	-1.01215	-0.546896	-0.214988	0.0349183	-0.858295	-1.74249	0.422962	-0.417789	-1.09398	-1.3722	-1.65349	-0.0234006	-0.993334	0.475206	0.232304	-1.22144	-0.567601	-0.69162	-1.54267	-0.965865	-1.96287	-0.314387	-0.816626	-1.83393	-1.99959	-1.80129	-1.06351	-1.91831	-1.41569	-0.568559	-0.0616942	-0.526952	-3.38581	-1.90332	-0.570653	0.277716	-0.969007	-2.20606	-0.95411	-2.24334
ALOX5	-2.25231	-0.0300351	-2.58634	-3.44902	-0.983623	-4.29331	-0.667371	-3.25762	-4.01978	-3.5736	-3.28627	-1.65099	-1.58664	-1.4153	-1.60277	-1.6766	-1.33602	-1.69559	-3.61233	-1.58368	-2.4504	-3.10424	-4.75776	-4.73022	-4.91199	-4.27697	-3.94319	-2.86518	-1.94856	-2.89534	-1.53231	-4.85482	-4.12754	-4.29452	-1.82539	-1.03605	-3.19598	-1.85286	-5.07741	-0.65596
C4A	1.54773	3.16637	3.4368	3.39622	1.62183	1.70853	2.40298	2.1545	2.62018	1.82342	1.52959	3.16905	2.52827	2.34836	3.32184	1.88875	1.73551	1.68536	2.04533	2.25124	0.976794	2.05577	2.20528	2.14498	1.37888	1.03899	1.22076	1.12223	0.493756	1.73551	2.77469	2.50963	0.757466	0.930585	1.05521	2.91549	0.529441	1.28304	2.47765	2.82149
C4B	-2.03715	0.864763	0.724429	-2.95938	0.110562	-5.53327	1.75667	-2.09147	-0.191682	-1.20596	-0.947576	0.0968998	-4.03279	0.548364	1.60208	-2.28905	-4.40418	-1.62795	-3.4929	2.22328	-2.40163	-6.00701	-3.40212	-2.95449	-3.73103	-4.83739	-3.90203	-3.80186	-3.29334	-4.63102	-3.55854	2.19413	-4.94729	-4.00026	-5.58209	-3.31326	-3.52506	-5.15531	-0.152472	1.9645
SAA1	-3.8325	-3.90346	-0.544468	1.87147	-4.12557	-5.42072	-4.41932	-5.26101	-2.72754	-3.75872	-4.2242	-4.20427	2.44427	-3.99228	1.01893	-3.47732	-5.02125	-2.36546	-3.1996	-3.1015	-4.82588	-4.35382	-4.21071	-4.7397	-3.67603	-4.12809	-4.55822	-3.81138	-3.67686	-5.24666	-4.79705	-4.52126	-4.35735	-4.13696	-4.08037	-4.03698	-4.76842	-3.77736	-3.51212	-6.55548
ARAF	-3.56584	-4.25158	-4.55414	-3.24227	-3.2521	-1.74704	-2.55576	-4.35835	-2.95467	-3.18237	-1.57047	-3.75284	-3.34177	-2.83652	-3.1287	-3.59103	-0.801283	-3.48869	-0.782545	-4.29286	-3.25582	-4.87832	-4.90985	-4.08644	-5.75118	-4.15242	-5.72836	-3.64113	-2.96642	-4.83703	-5.3456	-3.94686	-4.53257	-5.63962	-2.29283	-4.29022	-2.18318	-1.65939	-4.24708	-6.11621
PTPRF	-3.61874	-3.71751	-2.71916	-3.33506	-2.42725	-5.08687	-1.53199	-3.65967	-3.05289	-4.2527	-2.76064	-5.0061	-2.57239	-5.1681	-3.04077	-3.21775	-2.93046	-3.7426	-3.60337	-3.28246	-3.41226	-5.48403	-3.8211	-3.67251	-4.11042	-3.87535	-3.67293	-5.69072	-3.80892	-5.96314	-5.07265	-4.36723	-2.80944	-3.1969	-4.21436	-3.01649	-3.59858	-2.78523	-3.44262	-5.65027
COX5B	0.756957	-0.259738	-4.29906	0.890123	-2.97419	2.37339	-2.62867	0.710907	-1.0186	1.27075	0.905223	-4.49068	2.38632	-2.96147	-3.43721	1.43131	2.27637	0.171356	-0.49229	1.60424	3.01669	2.05229	-3.0822	4.19324	3.41103	2.82222	3.40237	1.40512	1.64916	3.54713	1.46554	0.539624	1.06906	2.70461	3.16808	1.77972	3.21214	3.36374	1.53633	2.27203
C7	-2.75092	-1.88422	2.84559	-4.0782	-3.27192	-3.99511	-0.139992	-2.15754	-5.47213	-5.28698	-3.80688	-0.688751	-4.5297	-2.0342	-1.51843	-2.75686	-1.84369	-3.09479	-3.03642	-1.23131	-5.64494	-5.37556	-3.81746	-4.95162	-5.36893	-4.8332	-3.96221	-3.34807	-3.96291	-4.05149	-2.21036	-1.94724	-3.13186	-3.91264	-4.15584	-2.16303	-4.17243	-4.44853	-4.07566	-2.49135
ESRRA	-4.21964	-4.13072	-3.2633	-3.29621	-3.60349	-3.44518	-3.91277	-4.10311	-3.87188	-4.05586	-3.93781	-5.35698	-4.45694	-3.62088	-5.47209	-3.82022	-3.55828	-3.82254	-3.61979	-4.85853	-5.22548	-5.96078	-4.89104	-5.04608	-4.47974	-4.10458	-5.96499	-4.9553	-3.74086	-4.63873	-3.97732	-3.50494	-4.73421	-3.87748	-5.92173	-5.04383	-4.30584	-4.50442	-2.94883	-4.83835
PRPS2	0.87404	1.10539	1.20316	0.972929	0.182774	1.65016	1.7395	0.785277	1.65007	0.907668	0.232399	-0.41403	0.998749	-0.281323	0.00359666	1.47025	1.0063	0.282119	2.08301	-0.89743	-1.60022	-0.967516	-0.33676	0.178385	2.40301	-0.14073	-0.980328	0.201635	0.961035	-1.67192	0.715431	0.279624	-0.0744221	0.777628	1.04588	-1.53577	0.990572	1.09645	1.24304	0.445835
CYBA	-4.226	0.828011	0.0388057	-4.16216	-4.95283	-4.44012	1.35837	-3.38745	-0.178649	-3.14278	-3.73613	-4.73306	-3.93241	-4.11957	-3.04752	-3.98127	-4.10498	-4.47709	-3.48239	-5.14246	-4.13955	-6.16377	-4.59903	0.231411	-1.49713	-4.54081	-3.51684	-3.99504	-5.43876	-4.66631	-4.50307	-3.91519	-4.23073	-4.88055	-4.61566	-4.70316	-4.13476	-4.00244	-3.57274	-5.23301
C6	-2.70374	-0.643694	3.05855	-2.38262	-4.82497	-3.45475	1.14055	-1.27398	-0.704016	-2.57614	-4.7603	0.527014	-4.75449	-1.57313	-1.17044	-1.99904	-0.177055	-2.18774	-0.937693	0.162728	-6.59704	-5.91306	-5.08245	-3.88524	-4.36436	-4.43734	-4.05085	-4.04249	-2.4197	0.207439	-1.84054	0.191089	-4.76544	-5.28457	-2.5718	-0.964338	-3.1051	-2.63694	-1.20904	-5.98139
GYS1	0.00508058	1.93379	1.61829	1.58452	0.891121	0.225012	2.02622	1.09414	2.4769	-0.0132201	1.88943	0.166303	1.23677	-3.71521	-4.48724	0.139746	1.23089	0.558638	1.98947	0.987358	0.87108	-3.92628	1.65921	-1.00443	1.53072	1.38107	1.6176	-4.58236	-3.20818	-0.00428348	2.07285	-0.196081	-5.01199	-2.64294	-5.07193	-4.72078	-2.84665	-5.08585	-5.35402	0.517045
GTF2F2	-2.69146	-3.51723	-1.93951	-0.449717	-3.23284	-0.0785889	-2.85166	-2.16441	-2.95848	-3.60559	-3.70309	-3.41773	-3.28416	-4.3191	-4.13775	-2.9356	-4.14167	-4.10532	-3.66865	-4.27152	-4.05865	-4.84354	-4.35808	-3.28848	-5.55195	-3.53578	-3.46661	-3.64002	-3.95671	-5.53313	-4.17707	-1.22267	-3.84518	-2.93198	-5.11157	-5.1427	-3.94238	-5.1903	-4.88529	-5.75441
NCF1	-2.19216	0.624607	0.595525	-3.8963	-0.574763	-2.7053	-0.481258	-4.15626	-3.49317	-3.47898	-3.33675	-3.25626	-0.76561	-2.12349	-5.06311	-3.48155	0.582977	-0.606831	-3.38764	-4.05682	-4.27799	-5.63804	-3.61614	-1.2843	0.376202	-4.4785	-4.24297	-4.6232	-3.91433	-6.18042	-3.75234	-2.11782	-6.05078	-2.21947	-2.92941	-1.45997	-4.69758	-0.920695	-3.47911	-2.69971
COX6B1	-0.399779	-0.0677072	-1.74134	-2.5485	0.577732	-1.24275	0.463703	0.138861	-0.978367	2.97349	1.25336	-0.629556	2.5732	-1.66395	0.0831225	1.39119	-1.25991	0.617409	-3.9543	2.57477	0.262485	-1.51842	-1.4268	2.41187	2.35275	1.59915	1.04952	1.05734	1.52369	-0.346277	1.05532	0.420248	1.71487	-1.35878	2.08227	0.742055	1.73417	1.8475	1.36457	2.4536
ANPEP	-1.81454	-0.593178	1.33831	-4.08163	-4.01618	-4.53893	-0.982698	-2.64483	-0.734451	-3.17232	-4.21815	-2.09794	-1.27244	-3.37	-2.11662	-4.24101	-1.85164	-1.05014	-2.63673	-0.630908	-5.88	-5.32211	-3.07287	-2.33694	-2.2655	-3.07801	-4.66441	-6.04845	-1.82692	-4.28411	-2.56588	-2.47482	3.53062	-2.99225	-2.52248	-1.33705	-3.46595	-2.34166	-4.25336	-7.33424
B4GALT1	-0.537003	-0.614694	-1.13874	-1.26019	-3.80728	-0.708636	-3.8117	-3.08844	-0.119278	0.30329	-3.55323	-5.63995	-2.68557	-1.93975	-1.73826	-0.830169	-0.834435	-0.679968	-1.00283	-2.8919	-4.21385	-5.95822	-4.24939	-1.19611	-1.87201	-3.49063	-4.68175	-1.91432	-1.0074	-4.32709	-2.03702	-4.55982	-4.97516	-1.54271	-1.12966	-4.60925	-1.01389	-3.07914	-2.09628	-4.40781
HIVEP1	-0.726265	-0.809172	-2.36502	-4.39649	-3.88903	-3.56923	-4.33227	1.86051	-3.71278	-3.7678	-4.07767	-4.06824	-4.29499	-4.44423	-4.25063	-3.84892	-1.272	-0.188691	-3.27565	-4.2911	-4.37459	-3.98285	-5.93906	-4.35334	-4.30557	-5.24538	-3.9851	-4.75522	-4.67812	-4.06225	-4.3523	-3.71613	-3.82211	-4.61468	-4.261	-1.71209	-4.44088	-3.22658	-2.88152	-4.50044
ACADS	1.00424	0.512225	-0.372802	-1.15683	0.0257149	0.0956176	1.11348	-0.880596	-1.34906	1.17241	-0.235201	-0.789731	2.04358	-2.62609	-0.0395246	-1.37282	1.20408	0.299556	0.917547	0.897653	-5.80749	-5.21368	-1.77836	0.0420035	-3.24671	0.3486	-4.83779	-1.21527	-0.471711	-5.41404	-0.132572	-0.361615	-0.21658	-1.7998	-0.336682	-0.132738	0.215181	-2.16007	-1.01183	-2.57515
PECAM1	0.564081	1.41985	-1.26193	-1.58596	-0.444806	0.029493	1.00319	0.109305	-3.32688	-0.430807	-4.98441	-1.97324	-3.44161	-1.06146	1.22384	0.666688	0.0695089	0.226704	-0.535408	-0.166349	-5.96003	-4.41005	-4.33677	-1.56643	-1.74893	-2.97158	-5.57365	-3.61843	-3.72318	-0.409211	-5.18024	0.463882	-4.80933	-4.55392	-5.02825	-0.301408	-4.70561	-0.260351	0.169335	-5.12633
EPCAM	2.91991	3.61975	4.12531	4.23766	3.00099	2.59285	3.14698	2.71521	3.63916	2.92551	2.0692	1.79893	2.96025	2.31685	2.42331	2.81719	3.30605	3.17223	3.80966	1.44371	2.26164	1.7136	2.99727	3.42866	2.58072	2.14073	1.93278	3.02376	2.95693	1.77219	2.20622	2.88102	0.517724	2.58599	2.88146	2.77986	2.17635	2.8128	3.36005	0.0352258
STMN1	-1.18178	-2.24957	-0.397054	-2.3179	-3.32044	1.66881	0.203212	-0.0132683	-2.45419	0.144733	1.42211	-3.49803	-0.885163	-0.798424	-0.270683	0.503537	-0.754276	-2.00686	0.0303569	0.389548	-0.45767	0.144166	0.69579	0.340541	0.202751	0.525336	-0.323965	0.321843	1.10361	0.647304	0.318802	-0.515168	0.660641	0.0640485	0.754651	-0.52971	1.41767	0.582577	0.25786	-0.659616
GOT1	3.64821	3.04678	3.06304	3.15026	2.27836	2.97336	3.42955	2.30975	2.53472	3.15666	2.55818	2.10776	2.74017	1.45783	3.00571	3.24393	2.2087	2.87128	2.98252	2.49184	3.75351	2.24169	1.71862	2.34781	2.2364	1.98322	0.689045	1.75486	2.14933	1.82922	1.99709	2.84644	3.41248	2.73051	1.63969	2.44158	2.56062	0.33128	1.98808	2.72066
LBP	-0.96874	-1.33988	0.405483	1.15782	-0.981804	-2.48041	-4.76533	-0.551618	-2.69376	-2.92893	-2.451	-0.230339	0.265826	0.23667	0.490911	-3.52191	-2.21321	-0.362506	-2.77099	-1.07629	-5.67196	-4.1579	-4.99475	-4.16312	-3.53831	-4.94714	0.246725	-4.37162	-3.72244	0.155922	-1.55615	-0.426254	-4.65033	-1.70465	-3.9692	-1.51479	-4.3263	-4.75986	-0.600237	-5.66582
SDC1	-2.56457	-0.594646	-0.465488	-0.32719	-3.60216	-0.627737	-3.73126	-4.42306	-3.78543	-2.96839	-3.23819	-3.31416	-2.9649	-4.10101	-4.14746	-4.35447	-3.07343	-4.49115	-3.22313	-4.34794	-3.72014	-3.36578	-5.32928	-5.00814	-3.68561	-3.8715	-4.68453	-3.99332	-4.05551	-3.61269	-3.11889	-5.3351	-4.73454	-4.19546	-3.98622	-3.39816	-3.68367	-3.142	-4.63389	-5.29405
LIG1	-3.63573	-2.5592	-0.911212	-3.89988	-3.18665	-2.74978	-0.903282	-2.05602	-1.72919	-3.47804	-1.72242	-4.41827	-3.9845	-4.41611	-2.60898	-2.85116	-2.65719	-1.94509	-1.74828	-2.91957	-4.54324	-6.15817	-3.17269	-5.56293	-3.44315	-3.13394	-3.63345	-2.29912	-2.03627	-4.81479	-2.61436	-5.54001	-4.45864	-5.68524	-2.82181	-3.30119	-3.33815	-2.57364	-2.35696	-6.09533
ATP5PF	-3.21019	-3.81122	-4.90403	-4.10011	-3.47	-3.1426	-3.34844	-2.74117	-2.95383	1.43602	-0.907946	-3.27238	1.44173	-4.27679	-4.62902	0.188754	-3.50094	-2.07882	-3.91084	-1.18979	-0.0352083	-1.02698	-3.83095	1.40581	-0.385867	1.19661	-0.812411	0.936149	-0.393417	0.591297	-4.5237	-4.15874	2.44658	0.751936	2.03287	-3.65409	1.27754	1.12939	1.16077	0.987123
AOC1	-1.0903	-1.91527	-0.471131	-3.66664	1.31384	-3.28015	-3.99727	-0.886755	-1.6145	-0.249519	-1.37141	-4.07599	1.94925	-1.87348	-2.14781	0.0263601	-1.53695	-0.619656	-1.28576	0.732484	-3.81878	-0.670897	-4.5569	0.621489	0.0723484	-1.80273	-4.09968	-4.22602	-0.95365	-6.36774	-4.49323	-3.55939	-5.34867	-4.05042	-0.807154	-4.90917	-0.799722	-3.35815	-0.254749	-4.9529
NCF2	-1.66055	0.43079	-0.221463	-4.9417	-0.643693	-1.76077	-0.496851	-1.8041	-3.31631	-3.18394	-2.56062	-2.58574	-0.801105	-1.32202	-0.754402	-1.58365	-0.936047	-0.955078	-3.92392	-0.778485	-4.7243	-2.00658	-4.13817	-1.67797	-2.28175	-5.01527	-4.71669	-1.71381	-2.048	-4.40959	-1.30483	-0.750198	-3.82352	-3.40657	-3.69431	-0.659442	-1.86857	-2.24438	-1.07939	-2.07862
HLA-DPA1	-0.592229	-1.23035	-0.727443	-4.07299	-3.91302	-0.262092	2.54469	-1.77672	-4.03775	-0.428481	-1.73833	-0.143324	1.45805	-0.792168	0.818536	-3.457	-2.5975	-3.85826	-3.67463	-0.55065	-4.72932	-4.14216	-4.231	-3.64222	-4.85136	-4.33738	-4.61408	-4.90143	-3.27112	-5.09124	-4.61857	-5.113	-0.802721	0.636408	0.00818644	-0.412325	0.990915	-4.6381	-0.329922	-0.483135
ALOX5AP	-3.85307	1.42209	1.32906	-2.17786	0.288196	-2.0912	0.647862	-2.99154	-2.3552	-1.56156	-0.332152	-0.465808	0.167286	-5.05657	0.418558	-2.90827	0.12499	-0.0417219	-3.71146	0.588538	-2.58796	-4.92609	-3.85996	-0.0726193	-3.44714	-1.99929	-2.33635	-0.973431	-5.15185	-4.29252	0.375772	-4.33159	-5.10876	-4.60115	-3.74789	-4.31722	-4.06861	-4.24387	0.510535	-5.12817
PSMB1	2.27167	2.08739	1.46467	1.39786	1.18325	2.22976	2.23352	1.99241	2.32966	2.36408	2.80209	1.08597	1.62812	1.35472	1.57372	1.7714	2.98726	1.73997	1.41983	2.52191	1.17605	1.40679	0.453996	1.70192	2.20345	1.69189	-0.48483	1.51663	0.818615	-1.87629	1.65512	0.571177	2.37048	-0.685205	1.854	2.1637	0.713483	1.61835	1.07016	0.936071
M6PR	-0.151858	0.082681	-0.894212	0.499683	-1.34393	-4.28545	1.07666	-0.654915	-0.0190732	-0.860082	-0.81873	-2.73545	0.101311	-1.99941	-1.68785	-0.966249	-0.828801	-0.921632	-1.73468	-0.955273	-0.74515	-2.46006	-3.80714	-0.89645	1.28093	0.261777	-2.40371	-1.20153	-0.553291	-2.42611	-2.96225	-0.262524	-5.15925	-4.31693	-4.03301	-2.33349	-2.56082	-4.58562	-2.3187	-0.754413
COX5A	0.691778	0.861912	0.583402	2.33807	1.43568	0.674723	0.966507	0.455915	0.359909	2.29772	0.496666	-4.10942	2.47798	0.394267	1.86313	2.71399	2.31018	1.29422	0.681291	1.92681	3.21223	0.604315	0.113874	2.81362	2.84761	2.71606	2.14716	1.4673	1.33575	2.41232	2.14401	1.69795	1.75103	1.36083	2.65617	1.5774	0.85131	3.09793	1.49822	1.98025
C4BPB	-4.3014	-3.5074	-0.607809	-2.25246	-2.54967	-4.60237	-2.52941	-4.28386	-3.28234	-4.65832	-4.43127	-2.52239	-4.03576	-3.73995	-1.34193	-3.67101	-4.29518	-5.05973	-3.83853	-4.2617	-3.52038	-3.7654	-4.91828	-4.16582	-4.95899	-4.79013	-4.48127	-4.41023	-4.22445	-4.79172	-3.85829	-4.75131	-5.5079	-3.2114	-3.51237	-5.22915	-5.63892	-3.83682	-4.28001	-5.54551
COL5A1	-1.21615	-2.87996	-3.42229	-3.82004	-4.14266	-3.95237	-3.15347	1.95738	1.02729	-3.62963	0.626142	1.07565	3.66898	3.95805	-1.47574	-4.6696	-3.72095	1.52774	-3.49375	2.73444	-5.03955	-4.29386	1.26802	-4.39961	-5.43716	-3.88545	-3.89531	-5.04583	-4.69945	-4.71422	1.81052	-3.85014	1.58869	-4.975	-3.74012	2.17017	-3.91834	-3.97543	-4.41656	-4.60173
NF1	-2.43612	-2.33791	-2.29554	-2.45144	-3.00712	-4.48513	-4.01865	-4.36623	-4.23693	-3.5167	-3.97534	-3.17783	-3.27798	-2.862	-5.05873	-3.40149	-3.43258	-3.16163	-3.92533	-3.93501	-5.40888	-5.45809	-4.32541	-4.89226	-4.08263	-3.93598	-4.03405	-4.60714	-4.27775	-4.40677	-4.35172	-3.85764	-4.82176	-4.03323	-3.68064	-5.15539	-3.51701	-4.03475	-4.136	-5.90588
BGN	2.30111	4.53052	3.38499	3.55125	2.72017	2.82403	2.95054	3.22951	3.23372	2.87219	2.65803	4.88273	2.16957	5.02004	4.05969	2.82537	3.78929	4.59954	3.56895	4.26621	0.46925	3.13277	1.0251	2.53055	2.42444	2.09792	3.23886	2.15274	1.21307	4.06932	3.3783	2.31857	3.83773	1.86567	2.26628	4.93135	1.7962	1.12803	2.51854	4.80312
PRKACB	0.176251	-0.123652	-1.55875	-4.61536	0.361422	-1.63062	-2.42688	0.126721	-3.04961	-3.70775	-0.197159	-0.461251	0.583812	-1.86069	-0.540065	-2.69694	-2.55317	0.335484	-2.53699	1.1736	-5.97949	-2.61177	-4.52867	-0.592089	-1.43246	-3.76414	-4.35385	-1.58212	-0.319155	-1.89385	-0.115323	-4.80679	-3.96496	-4.73183	-3.91992	0.485953	-3.02469	-3.17308	-3.83203	-6.64514
CA4	-2.01019	-4.73129	-5.20964	-4.14999	-4.38174	-4.07904	-3.01391	-2.02397	-3.17216	-5.0409	-3.61954	-4.29404	-0.351411	-3.06579	-5.33729	-3.73231	-0.714698	-2.38164	-3.44037	-3.92767	-3.9044	-4.28338	-5.09793	-0.523889	-3.80986	-4.1487	-5.31391	-4.21086	-3.9919	-4.4503	-4.78803	-4.55369	-4.89609	-3.73347	-4.57745	-4.52384	-4.4116	-2.87199	-4.48052	-4.71228
MRC1	-1.50598	-0.228508	-2.24814	-2.64688	-2.69294	-2.96474	-1.76825	-4.65201	-5.30126	-4.34415	-3.26111	0.60707	-0.832141	-2.54876	-0.0183309	-2.76583	-0.698819	-0.696048	-3.45223	-0.921587	-3.40609	-5.73629	-4.01305	-3.18529	-3.43282	-4.43964	-3.55931	-2.58102	-4.1901	-3.71745	-1.36793	-4.86287	-2.14475	-3.62437	-4.4722	-0.645816	-3.79042	-3.66961	-4.25906	-0.0647371
GPT	-4.10829	-3.72273	-3.80282	-2.93916	-1.67943	-4.04496	-4.17398	-3.94149	-4.76554	-4.10552	-3.0312	-3.20843	-2.10687	-3.34825	-4.85865	-4.17793	-1.33098	-2.76445	-2.78158	-0.384976	-5.57066	-5.39847	-3.66607	-5.41115	-5.02086	-5.81186	-4.40635	-5.04904	-4.16213	-5.05588	-4.9498	-3.48126	-4.61553	-4.76558	-3.24487	-4.05267	-2.80649	-3.88419	-4.95099	-5.43317
MPST	1.14648	2.21937	2.2376	1.57456	-0.0672061	1.98871	1.29559	1.31781	1.13072	2.2554	2.0932	-0.389344	1.98575	1.45709	2.088	1.60501	0.0471556	2.31438	1.78934	2.03671	2.16467	2.23967	3.17384	2.409	2.48516	1.43498	1.83732	2.75566	2.71306	2.60056	1.36057	1.37605	1.09313	3.2264	0.943006	1.77296	2.61691	2.10184	2.75596	1.59917
PSMA2	0.363291	1.32695	1.78493	0.889402	0.486458	-1.53293	1.56621	1.08237	1.88123	2.2488	1.33598	0.14993	0.409037	-0.274342	1.09357	1.79602	-0.0884164	1.5038	-0.437404	1.57977	0.443649	1.26225	-1.11486	0.40443	1.77768	-0.289702	-1.345	0.381755	0.953745	-1.97117	0.54931	0.767449	1.32882	-0.148923	-1.30077	1.23339	0.29377	-1.76725	0.24571	0.965743
S100P	-2.05094	1.6102	1.48542	-0.13024	1.54988	-3.97164	2.21281	-4.26974	1.6008	2.783	-1.09362	-4.79086	-0.172459	-4.51767	2.1094	5.01381	2.88302	2.72047	1.5154	-4.38422	4.71187	-1.14618	0.00343023	4.17352	3.24507	4.23031	3.07991	3.4781	2.79235	3.126	1.89254	3.64045	3.5824	3.94753	3.43843	1.22188	0.59267	3.36792	3.17937	-2.33377
DCK	-1.95186	-2.33202	-1.63425	-1.53339	-4.05421	-3.76913	-4.04186	-4.36082	-3.32767	-3.78281	-4.81295	-4.6569	-4.29496	-4.19501	-5.12718	-3.57637	-2.53865	-4.08863	-2.33707	-3.73765	-5.39601	-4.14912	-4.30746	-3.93297	-4.32409	-3.0315	-4.64563	-5.14611	-2.7431	-5.51737	-4.9714	-4.41989	-3.63238	-4.57774	-4.44665	-4.85506	-3.98072	-4.45612	-3.83995	-5.60362
PSMB6	-4.48892	-1.58285	-1.45045	-0.147048	-3.26272	-1.84655	-0.71583	-4.29909	-1.21176	-0.755753	-3.91183	-4.87541	-1.65954	-3.96422	-4.51749	0.188877	-2.4413	-0.664426	-0.748205	-0.752307	0.350446	-1.73217	-0.51403	-0.281809	0.627618	0.318415	-0.928654	-0.758256	-1.30765	-0.619904	-0.479035	-0.714472	-0.807276	-3.42292	-1.19258	-2.4522	-1.17327	-0.352528	-1.70137	-4.89375
CD38	-1.46043	-1.48385	-3.97286	-3.36635	-3.54054	-4.39706	-3.21543	-3.17324	-3.36007	-1.05112	-2.38804	-4.05565	-0.203917	-2.37304	-1.18539	-2.14516	-1.69634	-3.07704	-3.61199	-2.82901	-2.55953	-1.23127	-3.99504	-1.72811	-2.29514	-2.69335	-4.24529	-5.05015	-3.51832	-4.94071	-3.87056	-4.2326	-4.18814	-3.51801	-3.64375	-5.12156	-4.75715	-3.2859	-4.5164	-0.143937
EPHA2	-3.58938	-3.4487	-3.1838	-4.6316	-3.91419	-3.22758	-1.59832	-2.30013	-4.28923	-4.18721	-4.13969	-4.61602	-3.43655	-3.25061	-2.87714	-1.50645	-6.25587	-5.3734	-4.11091	-4.70157	-4.4481	-3.52717	-4.0364	-4.82433	-4.96749	-4.35097	-2.98014	-6.23388	-3.77714	-4.21154	-3.76273	-5.04138	-5.41732	-3.79702	-3.4293	-4.8761	-3.70561	-5.06735	-4.22579	-6.49699
PBLD	-1.81982	-0.389055	-3.50766	-4.44606	-2.79491	-4.71153	-3.21646	-3.19965	-4.38129	-1.18225	-4.25427	-4.10249	-0.105887	-2.73941	-5.47998	-3.77665	-0.213025	-2.49565	-2.14556	0.926978	-4.92467	-4.48181	-3.4113	-3.89928	-3.36709	-4.56968	-4.92511	-3.84029	-4.1863	-5.6076	-4.22495	-4.0774	-5.83027	-3.59334	-3.73079	-4.58841	-2.22182	-1.14653	-4.18274	-5.25782
DDT	-0.0387975	-0.18892	0.446744	-0.163156	-1.06982	0.607057	-0.0371774	-0.0434377	-1.21044	1.9817	1.34642	-3.22294	1.61656	-1.44544	0.0824659	0.238484	-0.373042	-0.542281	-0.991835	1.44666	-0.0329202	-0.0134144	0.471103	1.19063	0.0531118	0.0883333	0.921692	0.2397	0.655704	1.51523	-1.28596	-0.0635185	2.72132	1.41894	1.47242	1.02694	1.5458	-0.199813	1.47344	-0.0467547
CLIP1	-3.52534	-1.53423	-2.08915	-0.966541	-3.9845	-1.16778	-1.74376	-1.68184	-1.40813	-2.22399	-1.71933	-4.25898	-3.48011	-4.79751	-2.03389	-1.97531	-1.42484	-1.25052	-0.769707	-4.22321	-0.538275	-3.18256	-1.15666	-1.67713	-1.36006	-1.00664	-1.18069	-1.8514	-2.15282	-0.358006	-0.935331	-5.05692	0.0640101	-1.00172	-2.00292	-2.56511	-1.57336	-0.961372	-1.15599	-0.89556
SLC7A1	-4.0471	-3.61123	-1.08433	-1.64079	-4.33804	1.00937	-5.79927	-1.85218	-1.39368	-1.61726	-3.4579	-4.38553	-3.93917	-4.97905	-3.7626	-4.18156	-4.21627	-4.51319	-3.74694	-4.43435	-5.59835	-5.3603	-4.8893	-3.57075	0.132502	-4.64739	-4.83754	-3.47336	-4.4347	-5.72244	-3.97872	-3.73359	-4.35383	-5.27825	-4.21031	-4.73035	-4.03119	-4.24164	-4.27077	-5.08517
CDA	-3.97661	-0.566847	-0.537732	-4.16468	-3.61643	-4.17875	-1.79606	-3.13477	-3.10823	-2.99563	-2.96019	-4.38208	-4.38167	-3.96981	-3.36639	-4.03719	-3.11771	-4.02031	-3.60068	-3.63175	-3.64274	-3.85691	-4.39627	-1.32948	-1.02486	-5.47575	-5.28468	-1.61982	-4.35824	-4.41271	-4.41749	-4.85049	-4.22508	-4.73605	-4.98275	-4.94717	-3.60386	-4.48532	-3.59494	-4.78985
ABCD1	-1.87577	-3.31611	-4.64156	-3.41322	-3.4302	-3.90748	-3.31142	-4.51723	-3.58199	-4.33237	-3.37768	-3.64145	-2.56663	-3.20743	-4.57958	-1.5998	-3.57428	-4.28974	-2.41579	-2.6424	-4.03167	-4.30398	-0.769251	-3.71707	-5.95815	-3.4706	-5.30532	-2.91534	-3.72213	-4.18725	-4.09796	-3.47973	-4.38331	-5.28469	-4.52925	-3.14768	-3.74793	-3.79878	-4.04214	-5.08069
SHMT1	-0.447978	-2.04056	-1.25836	1.6937	-1.41499	1.22842	-1.55046	-3.46464	-1.2102	-1.98284	-1.4399	-4.42962	-1.20387	-4.28137	-0.687994	-3.50373	-0.22805	-1.83604	-0.590146	-1.21157	-2.09899	-4.48691	-1.77208	-3.31898	-1.61375	-1.04327	-1.28188	-2.15297	-1.34249	-1.61836	-3.85451	-4.18687	-2.23717	-2.50274	-3.07457	-2.48987	-1.40937	-1.57787	-3.73904	-3.07595
MPI	-0.853731	-0.542797	0.438228	-2.6642	-1.82366	0.588033	-1.70894	-0.707704	-0.233386	-1.19021	0.0907178	-2.89606	-0.356233	-2.48734	-0.106256	-1.42702	-2.26852	-1.54374	-2.04489	0.350999	-4.47617	-3.00909	-4.45548	-1.15115	-1.20573	-2.04301	-4.659	-1.88536	-3.73769	-4.77249	-1.60983	-3.70876	-0.639417	-2.61923	-1.93105	-1.50777	-0.228893	-1.50652	-0.392754	-1.01295
CA8	-3.52892	-4.091	-3.44702	-4.72584	-3.48373	-1.34749	-0.987901	-2.71241	-2.08123	-3.35623	-1.6996	-4.94292	-3.31471	-2.98207	-2.9721	-3.54399	-3.88091	-1.74963	-2.61889	-4.48488	-3.95097	-5.36733	-4.0242	-3.41125	-3.73349	-4.67364	-3.6799	-4.56695	-5.12284	-3.83072	-4.60989	-2.1092	-0.8121	-4.85591	-4.74496	-3.95938	-5.30882	-4.15008	-4.64597	-5.42276
THBS2	-4.08982	-2.84281	-3.76754	-3.06019	-7.69083	-1.99765	-4.37142	-1.51885	-0.901983	-4.84734	-2.16798	-1.26757	-3.05684	3.11589	-2.85076	-3.95805	-2.12457	-2.88306	-1.25308	-5.42434	-5.70919	-5.34865	-4.29033	-4.52311	-5.69649	-6.30928	-1.02349	-8.10175	-4.57581	-3.62525	1.84714	-2.73355	-3.96148	-4.65779	-3.21225	-2.09962	-4.68475	-3.69912	-2.84958	-5.57739
TIMP3	-3.86997	-0.405279	-3.10528	-4.15634	-3.89378	-3.44042	-3.72839	-1.46326	-4.43406	-4.17368	-1.44316	0.737515	-4.65113	-0.718602	-2.04717	-2.99324	-1.50595	-0.771737	-2.6895	0.0206464	-4.88426	-5.22926	-4.01832	-5.09123	-4.0751	-3.65324	-3.37515	-4.75629	-4.72056	-0.755044	-4.8745	-4.53826	-1.31081	-4.03883	-5.03954	-0.257651	-3.12466	-5.13282	-3.86796	-5.80093
IGFALS	-3.23457	-2.24354	0.0970555	-2.58673	-1.50576	-2.95371	-2.27787	-4.25017	-3.04135	-3.54104	-4.24322	-4.42387	-3.63316	-2.95888	-4.04163	-1.78851	-4.48651	-3.39195	-4.41493	-2.89166	-3.74838	-5.47315	-5.05206	-3.00007	-3.65763	-3.67268	-3.79853	-4.12505	-3.42915	-5.05839	-4.95922	-4.21535	-5.39443	-4.52872	-3.0066	-4.37218	-3.96901	-4.84244	-5.60913	-5.65163
SERPINF1	0.232886	0.39261	0.637154	0.433356	-0.199318	-0.625447	-0.150028	0.879075	0.732801	0.144532	0.488811	1.44867	0.0444495	2.29903	1.51828	0.158857	0.994249	0.92517	0.863285	0.548606	-0.446141	0.183348	-1.1328	-0.0670279	0.380595	-1.02686	1.44146	-1.68461	-0.974278	1.31712	1.53549	-0.551766	1.29141	-0.907632	-0.047487	1.43553	0.0412546	-1.32594	-0.985006	0.885181
HPCAL1	-1.76641	-1.36332	-4.50263	-3.44473	-1.02362	-3.1232	-3.91548	-0.774296	-1.98193	-0.67244	-0.412959	-2.6265	0.316595	-1.22712	-0.473083	-4.967	-1.99243	-1.14206	-2.95055	-1.30142	-0.160232	-0.888895	-1.66656	-0.985845	-0.578412	-0.108004	-1.0983	-1.30247	-0.326308	-1.24748	-0.170679	-4.84782	-1.16468	0.234173	-0.724854	-0.909374	0.146412	-1.51547	-0.526363	0.188896
MMP12	-4.61542	-0.559183	-3.7865	-3.69171	-1.79956	-4.90495	-0.951863	-4.57415	-4.14909	-3.42374	-4.62442	-1.74589	-4.74622	-0.659231	-1.73184	-4.61349	-3.45863	-4.13573	-3.51355	-2.05691	-4.88358	-4.55453	-4.98139	-5.48373	-3.77031	-4.55976	-4.86092	-3.93677	-3.02208	-3.1168	-2.32788	-3.86057	-3.49518	-4.50697	-4.68512	-2.74014	-4.37042	-5.32862	-4.4522	-5.23109
PSMB10	1.39699	1.50999	0.756915	-4.79597	0.826222	0.524023	2.28643	0.474503	0.516332	1.63166	1.65494	0.502585	-0.515965	0.56725	1.77013	-0.77349	-3.51667	1.31752	-1.08032	0.658811	0.282028	0.748676	-2.85806	1.23242	0.495891	-0.841913	-3.72448	0.155089	1.22664	-2.19647	0.172067	-4.89549	0.0503206	-2.74532	-0.276551	0.75979	0.331262	-4.93227	0.663385	-2.09149
MTREX	-0.907481	-0.502664	0.176397	-0.240508	-1.59276	0.41956	0.540353	-0.245506	0.608764	-1.18105	-0.649959	-1.55389	-1.83598	-1.81468	-1.12225	0.339756	-0.559414	-0.249027	-0.00707638	-0.983931	-0.493872	-0.6346	-1.00607	-0.913282	-0.993422	-1.15317	-1.20835	-0.834986	-0.456668	-1.73023	-1.67646	-1.31478	-1.41279	-0.0959346	-1.23563	-1.35445	-1.36272	-1.05184	-0.763624	-3.56934
HTT	-4.55583	-1.37785	-0.732378	-2.28209	-2.38152	-2.24763	-3.26884	-3.66169	-3.6159	-2.44246	-2.28829	-2.46502	-3.76603	-2.6786	-1.38305	-3.03514	-1.08057	-2.29629	-0.910847	-3.737	-1.97825	-3.94647	-5.46714	-1.47938	-1.89016	-2.98538	-2.65066	-4.66872	-2.8666	-6.01498	-3.21927	-3.73501	-4.7088	-4.39884	-4.07406	-4.84615	-1.81846	-2.39034	-4.47083	-3.72369
RANBP1	-1.33028	-0.358668	0.398936	0.63309	-4.27781	1.34188	0.475985	0.891881	0.151625	-0.315495	0.348718	-0.991296	0.26061	-0.906725	0.429571	1.23627	1.40678	-0.520927	0.624785	0.804955	2.34803	0.0273612	0.396589	1.35981	2.45698	1.19069	1.2008	0.678634	0.654267	1.75761	-1.72789	0.487151	2.26353	2.01823	1.41842	0.462912	0.010755	1.22156	0.804017	2.37617
NAMPT	3.04989	2.55253	2.54944	3.46691	2.01909	3.42664	3.29848	2.40177	2.09478	3.30755	3.01822	1.97068	2.54732	1.92246	3.62983	1.12233	2.44854	1.95621	1.68374	2.98418	2.47425	1.9325	-0.143102	2.86851	3.13949	1.05204	1.81148	3.08448	1.29908	1.98678	2.11022	2.15083	1.77182	0.563468	2.4899	1.84725	1.62059	2.62097	2.5703	1.99298
PHKA1	0.602487	0.811049	-3.31546	-4.04084	-5.01818	-3.68932	-3.81895	-4.53844	0.98615	-3.43672	0.475964	-4.2681	-3.85127	-4.30695	-3.86638	-4.46586	-2.47839	-3.92774	1.10282	-4.11538	-4.35487	-4.6939	-4.0108	-4.71002	-5.78884	-5.83584	-5.06494	-3.50238	-4.83664	0.344006	-4.62142	-4.16039	0.486602	-4.30438	-3.87324	-4.11109	-4.78509	-5.42519	-4.03321	-3.81866
MTIF2	-2.24947	-3.63784	-3.44568	-1.92008	-3.09171	-0.292871	-0.711519	-0.218359	-2.95963	-2.50366	-3.74037	-3.83144	-4.39291	-3.44984	-4.50539	-0.761674	-1.55791	-1.83236	-0.181403	-3.35756	-3.9896	-5.70171	-4.96531	-3.54547	-3.68732	-4.24291	-3.13989	-3.96275	-4.42965	-5.01249	-1.74538	-4.30322	-3.55208	2.04665	-3.90358	-3.98692	-1.2372	0.406917	-3.83484	-4.60946
MAP2K3	-0.585712	-0.151949	-0.242238	-2.46108	-1.43041	-1.14023	0.23103	-0.992947	-1.71259	-0.599971	0.183911	-0.745122	-1.66687	-1.40111	-1.81579	-1.97156	-0.567049	-0.381327	-2.33917	-1.89459	-4.41358	-4.50287	-3.88169	-1.47739	-1.76642	-1.19515	-4.2703	-1.35652	-1.41921	-3.1251	-2.13626	-0.526347	-5.88422	-4.04985	-1.5773	-1.01908	-0.198463	-2.05159	-0.207838	-4.77001
EIF1AX	0.251874	-0.0465143	-0.11856	-0.480444	-0.0832106	0.4308	1.69686	0.309401	0.191558	0.584335	0.145775	-3.97296	0.21376	-1.45928	0.248601	1.25415	0.250389	0.617967	-0.178716	-1.66739	-2.02992	-0.498888	0.0975633	0.961611	1.26797	0.86287	0.515614	1.14867	0.657035	1.15993	0.602942	0.915959	-0.358978	1.95263	0.262907	0.819586	0.60597	0.833841	1.10948	-0.347629
PIP4K2A	-0.850416	-0.28118	-0.499365	-0.405066	-0.501788	-2.22657	-1.46679	-0.89783	-1.98549	-1.54492	-0.572749	-0.836238	-1.07697	-4.67388	0.00939393	-0.728184	-1.13617	-0.614582	-0.60289	-0.462739	-4.94965	-1.93279	-0.0275516	-4.2803	-1.19978	-3.76541	-2.28329	-1.89912	-0.461986	-1.68068	-0.633753	-0.940065	-0.928941	-2.90656	-0.922032	-1.23001	-0.99994	-2.55259	-4.23415	-4.00497
CSNK1D	-3.88001	-3.438	-2.18719	-1.1062	-3.64652	-3.56488	-1.63383	-5.17484	-4.45418	-3.98548	-3.17133	-3.92635	-5.20352	-3.9731	-3.81857	-2.91102	-3.77502	-2.27665	-3.86774	-4.43839	-3.16887	-5.24758	-4.4969	-3.93079	-4.2764	-4.09463	-3.78195	-4.07426	-4.15657	-4.30264	-4.64042	-3.57849	-4.09273	-4.71591	-4.8305	-3.3575	-3.55224	-4.998	-5.25555	-5.23032
RPL34	1.30542	2.64769	1.79519	3.52673	1.05546	1.42525	1.75554	0.543201	1.88445	1.16934	-2.85301	0.768547	1.28608	1.51273	1.40311	2.98403	1.03267	1.24929	0.933025	1.51664	3.69292	0.735269	2.87293	2.88541	3.35048	2.72625	2.01144	1.64477	1.36922	2.99539	2.31506	1.84724	1.88045	2.56167	1.78341	0.917042	0.271921	1.80621	1.93409	1.86355
FNTA	-1.07972	-1.0275	-0.66678	-1.08385	-2.18522	-2.86072	-1.45098	-1.05965	-1.61201	-0.739987	-0.829344	-1.13788	-1.18864	-1.52381	-1.49301	-1.18011	-1.84238	-1.1442	-1.81283	-0.809733	-2.36697	-5.23523	-2.78881	-0.871956	-1.03985	-4.31646	-0.897614	-1.79086	-1.53726	-1.55968	-2.49912	-1.87403	-0.0820167	-2.17355	-2.27055	-0.978145	-1.46791	-1.95208	-5.05862	-2.29879
ARRB1	-1.88256	-3.17859	-4.95471	-4.04126	-3.55394	-2.38004	-3.83877	-3.25575	-2.46276	-1.21539	-3.19216	-3.84429	-1.15607	-3.52251	-3.56344	-3.68092	-3.34869	-4.09531	-4.90555	-4.49253	-4.39755	-4.24991	-4.28871	-1.15009	-1.57923	-4.76153	-4.64476	-5.31156	-3.77923	-4.99055	-3.04748	-4.06105	-3.44169	-3.68826	-5.48076	-5.56199	-4.89975	-4.96478	-3.62474	-4.20045
SRP9	1.9128	2.1435	2.01394	2.92342	-4.15431	2.30538	2.54537	2.22848	2.44415	1.71833	2.33397	0.674087	-0.421289	2.10544	2.32448	1.09799	2.02795	1.85874	2.35696	2.40453	2.04313	-4.74051	3.61133	1.16196	1.00685	0.899964	1.91859	1.13607	-1.16759	0.682156	0.881006	1.21654	1.83732	1.95614	0.781709	0.685024	1.94202	2.41911	2.59521	-5.33897
PSMB3	2.10304	1.93082	1.95347	1.56203	1.14158	2.42364	1.6336	1.6554	1.87505	1.65097	1.65196	0.35639	1.32935	1.08867	1.65947	1.961	0.751496	1.60009	1.06688	2.06676	0.894067	0.792377	1.25615	1.4424	1.67944	0.933527	-0.663522	0.870678	1.35275	0.0416225	1.06669	1.42319	1.78336	-0.692069	1.11019	1.41211	1.54504	-0.221252	1.39885	0.576331
EIF2B2	-0.819754	-2.86405	-1.90054	-1.84763	-3.69488	-1.14858	-0.524835	-0.747149	-2.56984	-2.08791	-1.30251	-5.03381	-4.5242	-3.998	-3.61023	-1.46703	-3.63875	-3.57014	-1.90668	-2.43522	-4.63051	-4.96215	-4.44664	-4.34309	-4.7887	-3.53835	-3.86061	-3.62749	-3.49798	-5.08832	-4.51943	-1.05894	-4.8981	-4.12063	-3.67335	-0.446817	-1.21034	-3.64926	-3.79211	-4.89447
HINT1	1.01439	1.09707	2.04111	0.790253	0.755654	-0.796328	2.10753	0.812782	1.41871	0.792429	2.75235	1.01864	2.40287	0.660366	1.60451	1.30526	-1.21914	1.77412	-1.70097	0.779627	1.87632	1.19959	-0.947481	2.34734	1.83574	2.58758	0.208006	1.01725	2.5009	1.88985	1.93575	1.31297	2.72753	1.79391	1.9313	1.45838	1.9637	1.99653	1.77794	3.32396
METAP2	-1.84195	-1.04903	-3.02773	-1.38095	-3.97566	-3.02991	-0.694082	-4.82796	-3.45974	-3.31039	-4.23971	-4.7038	-1.35909	-4.2916	-4.24015	-1.03379	-2.03365	-0.501256	-1.1867	-3.56283	-0.807871	-5.19293	-2.48495	-0.574203	-2.03042	-2.0447	-3.21457	0.408177	-1.83907	-1.58171	-0.231287	-1.89107	0.286198	-0.619542	-0.442849	-2.12617	-0.835003	-2.16114	-0.627775	-2.61915
PAPOLA	-1.4724	-1.56392	-1.02604	-1.02977	-5.20527	-2.87543	-0.753043	-0.920001	-1.03682	-0.798246	-0.62802	-4.23834	-3.57004	-4.1421	-1.53798	-3.77601	-0.883917	-1.37408	-0.402835	-0.873893	-4.73257	-1.28314	-1.45932	-2.60359	-2.0555	-1.88664	-1.68101	-2.92141	-4.17115	-2.53278	-4.69623	-0.755025	-5.08412	-3.66953	-2.34851	-2.70795	-1.63408	-0.0346356	-5.46655	-4.00893
IDH3G	-0.170922	0.486694	0.26152	-0.363266	-1.71249	-1.0023	-0.237951	-0.866226	-0.534073	-1.26263	0.588637	-1.96265	-0.567518	-1.64271	0.188891	-1.78833	-1.32339	-0.527161	-2.0603	-0.842902	-2.56523	-5.63959	-1.03873	-2.56759	-1.57803	-3.7024	-0.266642	-0.23245	-0.917371	-5.50462	-1.06616	-0.954131	-1.13638	-2.47767	-1.55347	0.122916	-1.3602	-2.25768	-0.648318	-1.14599
USP11	-3.12666	-4.4584	-3.95863	-4.11969	-3.60748	-3.66467	-4.35346	-2.20172	-3.40183	-4.26107	-4.0869	-4.92496	-4.09564	-4.25693	-3.1819	-4.69115	-5.12121	-2.38515	-2.47501	-3.18937	-5.10818	-3.02729	-4.42999	-4.03958	-4.13312	-3.85749	-3.76519	-3.94181	-4.17033	-4.83299	-4.12155	-4.85168	-4.54382	-4.79396	-3.65092	-4.61083	-4.56975	-4.33465	-4.62589	-6.93638
VAMP7	-4.17888	-2.3116	-2.93012	-1.15303	-4.55782	-2.69963	-4.05292	-2.26353	-3.37306	-5.49159	-2.82933	-0.678381	-3.0342	-3.04788	-2.10088	-2.76932	-2.36206	-2.56096	-1.48001	-3.19837	-5.11639	-4.75238	-4.50205	-5.33073	-0.976153	-4.35195	-4.01871	-1.91378	-2.52345	-1.96846	-3.67756	-3.86198	-4.32784	-4.23224	-2.1236	-4.30246	-5.41201	-3.9637	-3.73863	-6.55772
UBE2E1	-3.08484	-1.49063	-2.06723	-4.09024	-3.83242	-2.27306	-1.68378	-0.884982	-1.42745	-2.61105	-3.84252	-4.11323	-2.95812	-3.6274	-4.07649	-3.48778	-2.89464	-1.27019	-3.55433	-2.91838	-4.82632	-3.68776	-5.64739	-3.97855	-4.71671	-3.33478	-3.67956	-1.1043	-3.64339	-5.84091	-4.25392	-3.66114	-2.62435	-4.06135	-0.822474	-4.56242	-3.36631	-4.01539	-4.23611	-5.99054
NCBP2	-4.00074	-3.40419	-3.65045	-0.85092	-3.32655	-0.0226959	-1.74016	-0.0839482	-5.45949	-2.98631	-3.35188	-3.45618	-4.36476	-4.33816	-4.41969	-1.56424	-1.61994	-1.41489	0.715895	-4.6651	-4.60733	-4.04998	-5.03991	-3.87734	-5.1612	-3.11052	-5.25293	-4.18884	-4.81029	-4.5556	-3.22592	-5.33063	-4.3959	-3.5417	-4.48582	-3.7696	-4.60603	-3.13236	-3.23719	-5.62522
STAT2	-0.66249	-0.457447	-1.76164	-1.5006	-1.51845	-0.759331	-0.899022	-1.1501	-1.20448	-0.609804	0.323578	-0.893367	-1.6711	-1.06718	-1.51234	-1.01804	0.301332	-0.246386	-1.38813	-1.14997	-1.60296	-1.62552	-1.99926	-0.78415	-4.21291	-1.29726	-0.451233	-1.90914	-2.00307	-2.93852	-1.49487	-2.26337	0.0538599	-1.70361	-0.810144	-0.10477	-1.34508	-2.4687	-0.167016	-3.49518
MSH6	-0.892106	-3.12256	-0.875892	-0.384921	-2.84374	0.624596	-0.836489	-1.19591	-4.77927	-1.33542	-0.555575	-1.29518	-4.95359	-2.53666	-1.89207	-2.18332	-0.939971	-1.07612	-0.128357	-1.32173	-2.45244	-6.46392	-5.33664	-4.51951	-4.28815	-2.39103	-2.06204	-1.04	-0.565296	-2.99527	-1.75786	-2.36281	-2.57916	-1.78478	-1.74352	-2.51535	-0.816429	-1.169	-1.00764	-3.26838
VAV2	-3.21446	-3.10237	-3.4545	-4.51674	-4.23119	-3.79319	-3.90241	-2.4378	-5.30598	-4.01656	-3.46704	-3.67594	-3.81021	-3.16546	-4.40417	-2.682	-4.02368	-2.35981	-3.45348	-4.43397	-5.96752	-4.39606	-4.26885	-5.07859	-6.8219	-4.62654	-4.36377	-4.86494	-3.32491	-4.81799	-4.69286	-3.45984	-3.61773	-4.53918	-4.79326	-4.65051	-2.84068	-3.42727	-2.67901	-4.10875
MRPL12	0.882392	1.03933	1.06717	2.34502	0.945559	1.26144	0.981053	1.56677	0.877971	0.909438	0.836446	-0.995303	0.651567	0.865542	1.35924	1.87065	1.74248	0.84818	2.9814	-1.41283	3.00384	1.08563	3.88598	2.52271	2.38136	1.27784	2.00237	1.71537	1.10162	2.01835	1.33548	0.936402	0.477164	2.9661	1.91492	1.236	0.93281	2.41862	1.39973	0.711393
METAP1	-0.934767	-0.252832	0.108398	-1.1418	-0.920978	-0.419488	-0.135681	-0.669043	0.129939	-0.438889	-0.739146	-1.11895	-0.881288	-1.60832	-0.879779	-0.889857	-1.09402	-0.106995	-0.39719	-0.112619	-4.16708	-4.44913	-1.73521	-1.61552	-0.05717	-0.397362	-1.43706	0.572434	-1.45193	-2.75643	-0.609787	-1.52646	-0.449435	-0.198839	-1.06835	-0.925093	-0.630316	-1.73979	-0.623589	-4.6083
DRG2	-0.987104	-1.35888	-2.16361	-2.49014	-2.53221	-1.61834	-1.29851	-1.615	-1.44998	-1.70515	-0.73222	-2.07025	-2.652	-2.56431	-1.3459	-1.12066	-2.44106	-1.75389	-2.31545	-1.25479	-4.9753	-1.67228	-2.32354	-3.26961	-2.90296	-1.67854	-3.24689	-2.93008	-2.33995	-2.20541	-2.462	-1.74488	-1.80672	-1.78402	-2.65615	-0.957722	-1.81742	-2.19601	-3.87813	-4.72866
TMBIM6	-5.32386	-2.47115	-2.60074	-1.81546	-3.67147	-2.81869	-4.55609	-3.76791	-3.2276	-4.25461	-2.14706	-3.83531	-2.31449	-3.93528	-3.51068	-3.64033	-3.20985	-4.0164	-4.44259	-4.0362	-4.50968	-5.07894	-5.57644	-4.18509	-3.90889	-1.90138	-4.01447	-3.72036	-5.6833	-4.12932	-3.32873	-4.09248	-4.8938	-4.46478	-4.68559	-4.11638	-4.4331	-5.6788	-3.80395	-6.64887
NCKAP1L	-3.49033	-4.957	-4.95922	-5.47744	-4.40558	-3.89416	-2.92616	-3.51656	-3.4305	-4.67778	-3.6344	-3.42792	-3.40541	-2.48153	-1.72789	-2.50794	-0.335024	-2.37506	-2.45864	-2.28257	-4.12344	-5.16712	-4.14491	-3.8293	-5.18499	-3.6888	-4.86402	-3.75992	-4.42249	-4.29626	-4.62204	-4.38277	-5.04502	-4.95839	-3.12372	-4.31908	-2.46849	-0.980428	-3.95898	-5.72469
ATP5MPL	-0.15584	-0.268107	0.279884	-1.64703	-0.305637	-0.700759	-3.10206	-2.57544	0.363526	-3.79311	-0.577885	-3.62705	0.359401	0.10133	-0.855751	-4.18576	1.77045	-1.21328	0.649351	-3.38502	-4.21947	-4.1051	-2.38637	-3.58778	-5.55063	0.973848	-3.50762	-0.348921	-4.87897	-3.92952	-0.232662	-3.92732	-0.335942	-4.25105	-1.58529	-0.155981	-1.76589	-3.53105	-4.06924	-4.13642
WDR4	-3.47604	-2.52254	-2.46626	-2.76808	-3.85731	-4.62915	-4.08392	-3.77256	-3.29483	-5.06161	-3.4441	-3.0349	-2.61614	-3.93909	-4.81302	-3.902	-1.33543	-2.63928	-0.837568	-3.26847	-5.01326	-4.92959	-4.1811	-4.235	-5.77467	-3.93045	-6.29822	-5.69362	-6.35223	-4.28563	-4.36939	-4.77282	-3.87991	-5.3817	-1.46939	-3.5509	-3.35256	-1.81149	-2.37537	-6.259
SEC61G	1.36644	0.385264	0.0765583	-0.39331	-3.6353	2.91941	0.946522	1.31515	1.43098	0.014533	0.0153869	-4.46649	0.263435	-6.05912	-4.03359	-0.622499	2.19799	0.0327072	-0.818694	1.3455	-0.787968	-5.10838	-5.48154	-3.50254	-5.08318	0.339931	-4.41384	-3.88166	-3.12147	-4.62343	0.596089	-3.61514	-3.9748	-5.547	-3.29577	0.421444	0.240931	1.56086	-0.621571	-0.634619
TPI1	2.00801	2.41635	1.79421	2.73085	0.986735	3.6354	3.09493	2.54892	2.529	5.59145	4.59764	1.99889	4.16872	1.58846	2.49221	3.724	2.28671	2.59534	1.38235	3.50326	3.34968	3.50454	-0.326344	3.97935	4.21701	3.81124	2.55338	3.74968	2.1252	2.7545	2.4177	2.77692	6.20106	2.95296	4.54748	2.8178	4.97701	3.86418	3.56954	4.95359
CDC42	1.34229	1.89282	2.27395	1.02527	1.48229	1.50292	2.53514	1.49128	1.10917	3.86704	2.35053	1.41103	2.12289	0.393983	0.736351	3.48736	1.17262	2.60362	0.413706	2.96804	2.14433	0.4448	0.895124	3.79848	3.24762	2.61196	2.09023	2.57099	2.34425	1.80704	1.84672	2.93426	3.30213	2.90344	1.61904	3.58998	2.47984	1.63921	3.04039	4.08666
UBE2D3	2.11917	1.86919	0.970559	2.23185	0.862607	2.83453	2.73408	2.61967	2.87652	-0.067826	-1.266	1.50943	0.342052	0.121884	0.136205	1.39115	-4.32903	2.14637	-4.80719	0.656128	2.43455	-4.97851	-5.44232	-4.23728	-3.8364	0.99699	0.956003	0.766525	1.0384	-3.97386	-4.31374	-3.91699	1.68774	2.61032	-0.0719814	2.3851	1.13115	-4.04002	-5.65896	-0.730379
UBE2G1	-4.42228	-0.774653	-1.99155	-4.26988	-4.64276	-0.383372	-0.770027	-3.4151	-2.47552	-4.05185	-1.65149	-4.47258	-3.91129	-4.11088	-3.58265	-4.41683	-3.82271	-3.41674	-4.07771	-3.70238	-4.33804	-5.29644	-4.87352	-4.44142	-2.79775	-3.6304	-3.49506	-4.58306	-4.73073	-5.27402	-4.06627	-3.72564	-4.3036	-4.5867	-4.18744	-4.83561	-4.49885	-2.61465	-3.92862	-6.18284
RPS29	0.489803	-0.428434	-0.355495	0.253748	-0.493555	-0.922911	-1.93401	-0.0669777	0.57962	-1.77337	-0.0650355	-4.04824	0.09795	-3.87976	-0.737203	-2.98015	0.670836	-0.233721	-0.686511	-0.701532	-3.33834	-4.01171	-1.37407	-0.791458	0.0497332	0.943138	-4.44386	-0.294383	-3.87834	-5.648	0.526028	-3.94422	-1.57449	-3.77803	-3.87009	-1.45523	-2.38148	0.205465	-1.54412	-4.54876
ARF6	0.171409	0.0606759	0.736089	-4.75037	-0.911566	1.46925	0.147123	0.328367	-0.348661	0.511929	1.21701	-0.600298	0.136061	-0.848795	0.901419	-0.843816	-0.260304	0.139555	-1.10162	0.845074	-0.85716	-1.43012	-3.72579	-1.14893	-0.0265617	-0.257858	-2.68881	-0.895919	-1.63624	-0.679004	0.264287	-0.172557	0.286436	-1.90359	-0.439047	0.156754	0.975291	-1.20132	-0.355954	-0.702293
RPS28	-5.25364	0.964853	2.24122	2.96449	2.71796	2.45173	2.14782	1.57702	2.66728	1.31894	3.0061	-4.60401	-5.07275	3.00997	1.95432	2.24083	-4.4749	-3.86431	-4.77845	2.46719	3.17712	3.33195	3.69653	2.92741	2.94056	1.90263	4.29303	2.5276	3.44774	-3.90049	4.19698	2.00725	3.36692	3.57331	3.30982	-3.98795	-4.15609	-4.61742	1.03342	0.245544
YBX1	2.01769	1.96097	1.02944	2.32854	0.741039	-0.000558065	1.89928	1.71635	1.52712	1.15646	2.17297	-1.52409	1.47174	1.11126	0.806163	2.66039	2.65753	1.99018	3.01882	-1.26028	2.28668	0.901328	1.55781	2.02401	2.78568	2.53532	1.1179	2.80646	1.5621	2.44229	2.34091	1.78996	2.82409	1.93947	2.67528	2.30195	1.80829	2.36834	1.98626	0.54364
SEC11A	-1.92705	-1.06409	0.0136413	-1.84155	-0.239696	-0.872908	-0.776044	-2.10722	-0.285429	-1.01819	-1.16938	-0.838545	-0.60988	-1.17886	-1.75629	-0.0805059	-1.63788	0.0305868	-2.5357	-0.736705	-1.51103	-0.378754	-3.12107	-0.253919	-2.23937	-1.80333	-3.12875	-1.87047	-2.28806	-2.40923	-0.377486	-4.20412	-0.9785	-0.556675	-4.5384	-0.158343	-1.31181	-4.36177	-5.0575	-3.83981
TPM4	1.12127	0.853623	-1.11898	0.944946	1.69865	1.49116	1.18271	2.42348	-1.75189	3.1265	2.73782	0.485243	0.901523	2.34567	0.599844	2.5769	0.762898	2.14637	0.249125	2.88031	0.947595	-0.255871	1.51528	2.88148	2.52874	1.2329	2.36955	2.86667	2.71932	3.19798	1.22761	1.21012	1.86011	2.57666	3.52595	2.43002	2.83534	0.804462	2.6325	1.33468
ELF3	-3.26085	-4.65933	-3.36536	-1.82461	-3.57776	-1.46616	-1.76178	-2.39442	-4.40524	-3.85943	-2.49934	-3.88364	-3.98163	-4.24729	-3.99284	-4.61601	-4.068	-4.11727	-3.44476	-3.90547	-4.63654	-4.16901	-4.49332	-5.23219	-5.15544	-2.52968	-5.37232	-4.13525	-4.52254	-4.31125	-4.043	-5.04376	-4.73323	-5.46115	-3.53463	-4.59003	-4.14892	-5.05072	-4.69645	-4.58057
S100A12	-1.63148	2.18033	4.37387	-2.44143	4.04931	-3.29746	0.935492	-4.63579	2.24689	-0.242115	-3.97748	-1.6702	-1.44941	-1.60504	-1.50135	3.20647	-1.84263	0.0576924	-4.57072	-3.39114	-4.11598	-0.452282	-4.78766	3.51441	0.211848	-3.92261	-4.59041	-0.551911	2.78102	-5.45343	-0.327068	-5.37259	-4.49793	-3.64896	-4.52356	-5.12083	-3.24532	-4.07979	-3.99185	-4.88431
BASP1	-4.08358	-3.82836	-3.83645	-4.24647	-2.85416	-4.04508	-2.77664	-4.84733	-6.45271	-1.7386	-1.98954	-4.85994	0.606715	-4.22312	-4.57614	-0.26909	0.989169	-0.809925	-4.06779	-4.24779	-3.69577	-4.90714	-5.72267	-1.03568	-3.25091	-1.29241	-1.64599	0.311719	-3.28551	0.0717669	-3.00832	-1.69901	-1.91916	-1.74241	1.16388	-0.516405	-1.94294	-0.265321	-0.859289	-1.14678
MRPS11	-1.48131	-1.15501	-1.96072	-1.83598	-1.2725	-3.42367	-0.982796	-1.24224	-3.81943	-5.63021	-3.34057	-4.48512	-4.10164	-3.8124	-1.47864	-3.92417	-3.80457	-3.51797	-4.48966	-3.59556	-4.787	-4.19302	-4.46091	-3.67631	-3.08268	-3.78868	-5.71226	-1.18273	-2.00373	-6.73793	-4.85806	-4.49448	-3.90737	-5.24886	-4.06538	-3.90981	-4.46621	-3.70207	-4.36649	-4.42881
COG7	-0.711847	-1.16661	-1.14763	-0.423133	-1.28909	-1.30623	-2.13492	-0.957997	-0.856487	-0.646351	-1.74033	-2.82533	-1.47219	-1.4323	-1.99076	-1.54699	-1.78361	-1.2516	-2.08149	-1.42848	-4.38947	-4.75527	-0.979337	-2.00519	-1.10173	-1.11756	-1.67404	-1.96321	-0.873213	-2.38862	-1.55272	-3.16154	-2.01695	-1.59875	-1.57286	-1.90269	-1.24405	-2.12755	-1.41278	-4.26195
ERH	2.05376	1.64176	0.798826	1.78295	2.18325	2.99909	1.84551	-4.08863	-0.237642	1.61846	-0.517907	-4.85435	3.41353	-3.01389	-4.30689	3.15396	3.06891	2.10322	2.14273	2.85345	2.51755	-5.77473	1.30587	4.26952	3.16084	3.34042	2.87869	3.71731	1.8268	2.49636	1.50475	2.19029	3.89827	3.07143	4.44071	1.39513	1.51833	4.27232	2.68708	2.36822
ARHGAP4	-1.37612	-1.77319	-3.72065	-4.4714	-3.11074	-1.06833	-3.28632	-3.84275	-2.65194	-1.63737	-3.88621	-2.2432	-1.77491	-3.48535	-1.74732	-2.70294	-1.3082	-2.18974	-4.11368	-3.60523	-6.27332	-3.73058	-5.71777	-2.627	-0.0918821	-1.86004	-4.61067	-2.95362	-2.69627	-2.42787	-4.50215	-4.09009	-4.4874	-4.4715	-4.25854	-3.21562	-4.43222	-2.51403	-5.1222	-2.28922
PITPNA	-3.76038	-3.9749	-3.43122	-3.50451	-4.21287	-3.59604	-4.89161	-4.21358	-2.86702	-2.8654	-3.64139	-1.30181	-3.49707	-0.504052	-4.40041	-0.328683	-0.716074	-0.648871	-0.462746	-4.52763	-3.87915	-6.05002	-4.3153	-4.75184	-4.78377	-3.40568	-3.92083	-3.98266	-3.10205	-5.1248	-3.98789	-4.41984	-4.39479	-4.51527	-2.78651	-4.20615	-4.81882	-4.64799	-4.11197	-5.53048
GTF2B	-3.3715	-2.44493	-1.19252	-3.52729	-4.56101	-1.6242	-0.376461	-3.75596	-3.63732	-3.15877	-1.72663	-3.53428	-4.51741	-3.91407	-5.1518	-3.05374	-2.29364	-2.84708	-1.03042	-4.23935	-0.901658	-5.31856	-4.77315	-5.01124	-4.50672	-3.10317	-4.46921	-5.1993	-4.21412	-4.70285	-3.89097	-1.76889	-6.27946	-4.80905	-4.81074	-4.90997	-3.98741	-1.47467	-4.96164	-5.38455
CDK6	-3.25471	-3.58059	-3.3158	-5.31849	-3.10617	-3.99953	-3.58986	-5.72519	-2.95492	-4.42832	-3.7917	-4.15371	-4.2635	-3.78154	-3.26919	-3.38121	-4.39259	-0.292584	-4.07555	-3.86132	-5.1533	-3.98998	-4.18841	-4.63814	-4.92507	-4.33237	-4.81486	-4.46817	-4.2751	-5.66293	-5.4189	-3.61482	-4.96558	-4.1897	-4.25604	-4.879	-5.72298	-4.46873	-4.51096	-4.47801
AMPD3	-3.51373	-1.80188	-1.93622	-4.94191	-4.3507	-3.17706	-4.6059	-3.78086	-3.14746	-3.97214	-3.36599	-3.83059	-3.98353	-3.89709	-2.53214	-3.74055	-4.24037	-3.07298	-4.11075	-3.22576	-4.09367	-4.88692	-6.03069	-2.87201	-2.9493	-3.49908	-5.06045	-4.17314	-2.45831	-5.21939	-3.23457	-4.91645	-4.86286	-4.48113	-4.4425	-4.65125	-3.83249	-3.95454	-5.32883	-2.79181
XPC	-2.83129	-2.32792	-2.11067	-1.83968	-3.49825	-4.01536	-2.09488	-1.69016	-1.70455	-1.35454	-1.31029	-3.11383	-3.85048	-2.383	-1.48897	-2.99716	-4.70149	-3.29528	-3.88256	-3.67653	-3.6377	-3.5624	-1.4351	-5.09377	-5.03377	-3.92136	-5.92931	-3.11022	-4.06514	-2.62657	-4.67631	-4.51992	-2.52973	-1.88168	-4.37431	-2.31909	-5.08878	-4.00808	-4.33843	-6.02433
KIF23	-3.49726	-2.24631	-1.6108	-1.56408	-3.22888	-2.96697	-4.40292	-4.93707	-1.93938	-3.85436	-4.15519	-4.01049	-3.74966	-3.80699	-4.70736	-3.44608	-4.39321	-1.93293	-3.77114	-4.01267	-5.06026	-5.25865	-4.75295	-4.30908	-3.38495	-4.19284	-4.63314	-4.22665	-3.74793	-5.63132	-4.37764	-3.94212	-4.31352	-3.71615	-4.54574	-5.03784	-2.41707	-4.12782	-1.58057	-6.39296
NUCB1	-0.700248	-1.33169	-3.00543	-1.8293	-0.563097	-0.765877	-1.82806	-1.93439	-1.88917	0.680946	-0.205863	-2.96991	1.02235	-2.95471	-1.62498	-0.822982	-1.50383	-0.263606	-1.32883	-1.18273	-0.261349	-0.495421	0.362345	1.0005	0.418085	0.959073	0.426586	-0.850383	0.00114001	-1.36432	-0.240819	-0.416739	-0.606774	0.492892	0.81261	-0.624703	0.281135	-0.478859	-0.0823509	-0.923317
COL14A1	0.917694	2.31792	-0.39807	-0.353207	1.74562	0.185221	0.249254	1.45328	0.625363	0.730309	-0.0186734	4.23357	2.93266	1.85854	3.46889	0.484685	1.93532	3.27997	2.03958	3.40507	-2.68459	1.16612	-2.09634	0.999955	0.71448	-0.920791	-0.220807	-2.26489	-0.870652	2.22771	0.579597	-0.712656	1.09925	-1.13745	-0.194534	5.02482	1.63122	-0.022363	0.788921	3.10775
REG3A	-1.73212	-2.9241	-2.21471	1.4591	-3.6978	-0.867561	-4.1402	-2.84629	-3.93608	-4.30415	-0.723038	-4.17189	0.0409113	-3.90236	-0.256233	-4.58064	-4.37118	-4.50663	-3.26477	1.17665	-5.93853	-4.84439	4.43026	-2.06559	-2.46535	-4.03528	-4.38992	-5.06052	-3.94402	-4.55832	-4.60778	-5.19254	-4.09154	-3.75969	-3.95008	-4.26408	-3.94423	-4.96492	-4.02707	-5.5208
FMOD	-3.05307	-0.395295	-2.95806	-3.823	-2.52738	-1.21877	-3.05645	-0.96743	-1.32972	-2.54981	-1.70472	-0.800672	-1.017	0.776851	-1.04454	-1.26209	0.0972767	1.02061	-3.22009	-0.456917	-3.79097	-1.15234	-3.48891	-3.94534	-4.2251	-4.8198	-5.12251	-3.50039	-5.59684	-1.84404	-0.603509	0.0559356	-1.41755	-3.90248	-2.90351	-0.447422	-2.61154	-3.68597	-2.67058	-5.93183
DPT	-1.25778	1.1308	-0.0760547	-3.3022	-1.21366	-1.54031	0.465464	-4.4647	-2.9871	0.0168109	-4.74014	2.37077	-0.331906	0.478659	1.63673	-1.91975	0.613116	1.44922	-2.11899	-0.445727	-5.28757	-4.81671	-4.83248	-0.66322	-0.366502	-3.22311	-3.8903	-3.71811	-4.94054	1.16989	-1.57437	-4.46319	-0.214337	-3.55859	-5.4091	2.06616	-2.97069	-1.35699	-0.678461	2.69528
SRSF1	0.419085	-0.0390004	-0.774463	0.0375733	0.896572	2.07304	0.644947	1.35777	-1.21475	1.88322	2.10134	0.306588	1.27599	0.298006	0.548591	2.04445	1.76963	0.848307	0.937698	1.63065	1.52309	0.597227	0.324467	2.65463	2.70099	1.7802	1.23295	2.31267	1.73151	1.2573	0.745342	0.774411	1.1532	2.0969	2.61654	0.892287	2.548	1.95283	1.95861	0.734695
MFGE8	-3.81161	-1.32139	-2.27611	-1.6577	-3.6026	-4.56228	-2.57552	-1.6498	-2.59523	-2.48983	-3.29609	-1.06178	-4.69085	0.124926	-1.97841	-2.81534	-1.48404	-0.671948	-1.97997	-2.6375	-3.63125	-4.5377	-4.28435	-3.5105	-5.35433	-5.06604	-3.3796	-4.81554	-2.34806	-0.472386	-1.15144	-2.8107	-3.31537	-5.4992	-2.92399	-1.18385	-4.49718	-2.71625	-2.90134	-5.17198
PUDP	-1.80367	-2.5463	-2.43629	-4.11319	-4.02367	-3.70473	-4.34672	-1.69043	-3.75374	-1.12966	-1.69729	-3.89311	-2.86635	-3.46929	-3.13845	-3.92919	-4.04124	-2.63914	-3.90613	-3.95959	-3.52478	-5.1855	-3.90888	-4.33524	-4.51639	-4.25258	-4.43599	-4.25208	-4.09616	-5.30597	-1.5711	-3.73785	-1.07651	-4.61266	-3.98965	-3.96646	-3.66863	-3.37563	-4.83773	-6.35705
SLFN5	-1.84014	-4.39783	-4.20242	-4.0557	-3.62253	-1.77907	-2.66649	-3.98303	-3.12234	-3.30407	-2.90041	-4.61859	-3.87524	-2.31059	-0.910655	-2.9741	-1.49554	-2.727	-2.98069	-1.92679	-4.04288	-3.43924	-4.34952	-4.0456	-3.28332	-2.47692	-2.98448	-3.24392	-4.2602	-5.02738	-4.95578	-5.65524	-5.53363	-2.8455	-5.13019	-3.58867	-4.34066	-4.77798	-4.35399	-5.74195
MGAT5	-4.12303	-4.29435	-3.71239	-1.61657	-3.13886	-1.79643	-2.16984	-4.60053	-4.04183	-3.03339	-4.33386	-4.28451	-5.23191	-4.85969	-4.54876	-1.70712	-3.47944	-2.67859	-3.4116	-3.28192	-4.59525	-4.50334	-5.4141	-3.82082	-4.15854	-3.49111	-4.7093	-4.16548	-3.58668	-4.7012	-4.98918	-4.87024	-4.23951	-3.68589	-5.00739	-5.4435	-4.89446	-3.52187	-3.63863	-5.16526
FCHO2	-2.45316	-0.849398	-0.99024	-2.17186	-2.1388	-3.38972	-1.71475	-3.76915	-1.03533	-1.0008	-1.60504	-1.64575	-2.977	-2.2363	-2.32938	-2.78667	-1.04057	-1.91422	-0.765021	-1.93126	-2.21017	-4.36339	-2.58237	-5.034	-2.11164	-2.48654	-2.45652	-2.13165	-1.23942	-2.58695	-4.34868	-4.92219	-4.59178	-1.71098	-1.84856	-1.3657	-2.31439	-1.26412	-1.61408	-3.79148
GALNT1	-2.11804	-4.73897	-1.15044	-2.79494	-2.76155	-1.29724	-1.39213	-3.60809	-1.6491	-3.2388	-1.80931	-4.04103	-2.8717	-4.98169	-2.30764	-0.570867	-1.75936	-1.29797	-2.36619	-2.22536	-5.1542	-4.70747	-5.30589	-5.75103	-2.70807	-4.10256	-4.83054	-2.59244	-2.01912	-3.9352	-4.31674	-1.32297	-5.49728	-2.91881	-4.15874	-4.38626	-2.08379	-1.95509	-3.51285	-4.9624
SMARCB1	-3.18446	-4.08022	-2.09721	-4.31161	-3.79121	-2.35054	-0.960523	-0.749673	-2.4049	-1.3193	-4.35153	-5.50191	-3.49146	-3.98452	-2.94906	-4.25924	-4.57993	-3.61451	-4.11896	-4.83528	-4.77368	-4.95174	-4.24123	-3.72173	-5.03344	-4.49985	-3.90403	-4.26405	-4.5748	-5.48848	-3.39745	-4.16732	-6.06046	-5.00509	-4.64975	-4.63545	-3.54018	-3.40513	-4.76477	-5.92196
BPTF	-4.14141	-5.50472	-4.63052	-2.18198	-3.71114	-2.41207	-1.34412	-3.30399	-1.35512	-2.91153	-3.91415	-4.16763	-4.32574	-4.17577	-3.52499	-3.95051	-4.59185	-3.33906	-2.97933	-3.79203	-5.39446	-4.37405	-3.98524	-4.36316	-4.96133	-4.93094	-3.29648	-4.95407	-4.07621	-5.86288	-4.55017	-2.51661	-3.65726	-4.57235	-4.24896	-4.43598	-4.92393	-3.35554	-1.9864	-5.29472
STX4	-1.02752	-2.46195	-1.4687	-2.66562	-2.03584	-2.78818	-3.36232	-1.58904	-4.33554	-2.21465	-3.63051	-4.77568	-5.15441	-2.29213	-2.24949	-3.20821	-1.76449	-1.46566	-3.76831	-1.81575	-3.14546	-6.12227	-0.905072	-0.508109	-0.820795	-1.28251	-2.21192	-2.0378	-2.22274	0.228127	-1.5445	-4.25365	-4.73145	-0.980468	-1.17518	-1.90618	-1.32616	-2.00274	-2.1236	-0.553863
PPP1R8	-3.91777	-1.81955	-1.71384	-4.74237	-3.27072	-2.78721	-1.52341	-4.17028	-3.95279	-4.23916	-4.55998	-4.35233	-3.89375	-4.81755	-3.0922	-2.38707	-3.01943	-2.71943	-1.3265	-3.49158	-3.75538	-4.64563	-4.00608	-4.81361	-4.3792	-3.82205	-4.12133	-4.80841	-5.284	-4.47289	-3.78028	-3.88393	-3.60272	-4.36518	-4.98914	-4.03855	-3.50275	-3.0872	-3.91506	-4.55952
ABR	-0.928211	-1.42387	-1.39595	-1.55461	-1.58825	-1.34976	-1.11717	-3.47934	-1.02637	-1.56811	-0.611954	-3.89836	-2.02391	-3.93438	-2.04671	-1.82112	-0.174321	-1.91874	-0.685966	-0.902923	-0.909517	-3.94106	-4.08272	-1.33367	-1.91873	-5.11416	-5.18958	-2.52017	-0.678421	-3.8927	-2.06254	-4.27798	-4.44924	-4.48805	-1.62267	-5.60173	-4.56806	-1.0551	-3.77642	-2.52533
CDC16	-2.51852	-3.01404	-2.04534	-3.44628	-3.61147	-1.24788	-2.93454	-3.87778	-4.14444	-4.98727	-4.81611	-3.42963	-3.85611	-3.86612	-4.92819	-4.89265	-2.855	-3.27496	-1.26525	-4.99133	-5.25626	-4.75209	-5.03015	-4.4597	-4.9244	-3.91589	-5.02561	-4.48469	-4.01488	-4.16418	-2.65972	-4.0941	-4.56208	-5.1636	-4.16601	-4.26293	-4.09703	-2.99221	-3.25737	-5.7831
USP4	-2.50144	-2.54626	-3.3959	-2.13065	-3.44744	-2.0776	-2.61636	-1.81264	-4.32445	-4.80577	-3.01749	-3.83979	-4.36907	-3.21723	-2.81	-3.85696	-4.85274	-3.63991	-4.55243	-0.758842	-4.46677	-4.90436	-4.03234	-4.90807	-3.69008	-3.3451	-1.88689	-4.63727	-5.06838	-4.88628	-4.41236	-2.94013	-3.07063	-4.58945	-2.97308	-3.81939	-4.10796	-4.72563	-4.915	-5.3587
STX5	-0.488563	-1.91627	-2.54851	-3.28764	-4.25907	-3.30638	-0.322128	-3.54929	0.0584968	-0.166858	-3.00589	-2.93508	-4.17884	-3.3556	-3.90853	-0.0657069	-1.72653	-3.09991	-2.69755	-2.51787	-1.71871	-5.06704	-3.71513	-4.91777	-4.51689	-4.13775	-3.22707	-5.47772	-3.70442	-4.79344	-3.33592	-4.91477	-1.98281	-5.39471	-3.22017	-3.35834	-4.73603	-4.06631	-3.05671	-3.31104
NMI	-3.54622	-1.7548	-2.3961	-2.40368	-4.26161	-0.0613668	-0.976634	-3.98402	-2.98311	-3.72096	-4.46636	-5.12367	-3.00719	-3.5888	-3.14837	-2.45966	-0.508461	-3.02084	-2.38432	-3.95704	-4.82612	-5.41511	-3.46793	-4.70521	-4.85289	-3.34124	-3.67325	-3.7406	-3.49956	-5.26987	-4.7511	-1.73569	-3.5523	-4.55086	-4.19324	-2.70089	-4.02133	-1.43041	-3.1503	-4.11176
TARBP1	-3.24	-3.21571	-2.14729	-3.77223	-3.34669	-1.43982	-4.65365	-4.344	-3.19213	-3.68511	-4.54409	-4.14914	-4.678	-4.88084	-4.50005	-3.53718	-3.74582	-3.16154	-4.23787	-2.91701	-4.8514	-1.5454	-3.91697	-7.33868	-7.46351	-1.46904	-5.33801	-4.44032	-3.80091	-5.35554	-4.37217	-3.82701	-4.86804	-4.26925	-3.69163	-5.23787	-4.05182	-4.57609	-4.559	-5.76194
TCOF1	-4.13977	-2.38545	-2.74971	-1.10896	-1.93853	-2.03939	-1.86435	-0.811012	-0.466085	-2.66205	-0.901142	-3.83535	-3.0309	-3.98352	-4.15768	-1.3762	-0.231707	-2.91803	0.436763	-3.76654	0.151337	-4.25661	-0.685813	-1.20463	-0.403571	-0.185378	-1.16826	-0.456972	-0.124611	-1.64017	-0.513424	-1.49317	-1.34818	-0.0554949	0.585368	-2.43733	-2.70436	1.70354	-1.6319	-2.2263
SF3B2	0.0592346	-0.692982	-0.296029	0.345421	-0.607354	-0.640832	0.583654	0.728263	0.609746	-0.0170239	-0.00480974	-2.14552	-0.715185	-0.0985936	-0.842442	0.837278	0.0690208	-0.068925	0.925953	-0.819874	1.49985	0.235822	1.66974	0.653894	0.631518	0.719472	-0.0286582	0.685712	0.352106	1.46737	-0.130286	0.303776	-0.582206	1.72524	0.646306	-0.0745833	0.143446	1.0877	0.751199	0.061072
PDAP1	-2.73074	-2.82935	-3.0791	-2.59087	-3.82075	-1.06442	-2.9968	-0.227417	-3.30203	-1.93383	-0.688811	-3.54624	-2.8707	-3.24245	-4.6807	-1.57087	-2.81835	-3.03307	-4.59365	-4.2508	-0.604866	-0.886703	0.400666	-1.63131	-0.464922	-0.664295	0.0946142	-3.43458	-5.08646	-0.0846952	-4.75989	-5.37625	0.0751897	0.627696	0.258121	-4.13038	-0.13876	-1.25379	-0.582663	-1.14132
CUL2	-1.2877	-0.743832	-0.188369	-1.26134	-4.62678	-0.271426	-0.577001	-0.71707	-0.0602072	-4.38241	-3.71989	-1.18029	-0.983551	-1.70861	-1.17054	-0.664927	-0.224782	-0.398065	-0.583657	-0.825508	-0.674742	-4.57293	-4.05884	-4.80112	-4.60018	-3.3486	-0.449825	-1.66718	-1.39921	-0.344025	-3.84187	-3.01159	-3.18886	-4.24319	-4.03891	-0.691773	-4.22603	-0.28155	-3.76475	-1.17302
AAMP	-3.25998	-4.76831	-4.56573	-4.12845	-3.64995	-2.73551	-1.01631	-2.59316	-1.65205	-2.66451	-3.35032	-3.77718	-4.59847	-5.62993	-4.04214	-4.30457	-3.48786	-4.27479	-2.47425	-4.94707	-4.3768	-3.93275	-2.966	-5.18327	-4.98408	-3.38662	-5.04791	-5.00886	-3.76216	-3.10246	-4.89198	-3.97021	-4.25028	-3.92457	-4.75699	-4.60369	-5.15226	-3.65841	-4.52069	-5.16848
ALCAM	-3.8405	-3.17607	-4.31888	-3.72651	-4.44118	-2.92414	-3.95692	-5.16647	-3.713	-0.0922136	-1.4456	-4.72311	-3.03917	-3.54501	-2.4013	-0.171797	-2.99637	-4.99301	-3.61645	-3.57756	-5.66642	-4.64925	-3.85328	-5.42877	-4.95717	-4.1159	-5.08132	-4.36239	-5.03637	-4.60608	-4.23769	-3.52849	1.20207	-1.9382	-5.14058	-3.91266	-2.081	-4.59273	-4.8305	-5.31197
AUH	-1.79142	-2.67058	-1.40608	-2.59994	-3.32042	-3.35541	-3.30316	-3.6536	-3.16143	-4.23945	-4.61176	-3.57836	-4.50094	-4.63809	-4.28112	-3.53657	-3.83267	-4.76669	-3.37412	-3.07535	-3.8002	-2.76649	-4.46194	-5.10972	-4.78205	-4.50521	-4.0784	-5.07531	-5.11928	-4.47325	-2.84297	-4.23823	-3.74129	-5.10175	-3.86338	-3.95352	-4.25458	-4.11068	-3.71355	-6.08286
SNTB1	-3.69151	-4.25244	-4.09726	-0.89154	-3.84442	-1.49419	-1.74492	-4.10823	-4.10018	-4.7948	-1.71453	-3.97536	-4.37921	-3.94884	-4.9814	-3.77058	-3.5799	-3.9618	-3.90077	-3.78211	-4.43914	-4.4315	-4.44856	-4.68268	-4.80928	-3.86183	-4.41686	-4.30087	-3.603	-4.93269	-3.83085	-4.44195	-4.09752	-4.79077	-5.09908	-4.72063	-2.92119	-3.84759	-2.99854	-3.6989
IL16	-2.02076	-1.55322	-2.06739	-3.80478	-3.22772	-3.99828	-1.45927	-4.53358	-5.03061	-3.59102	-3.3706	-5.53699	-3.3148	-3.64016	-0.991038	-3.80547	-0.956318	-3.10869	-2.62818	-1.03061	-2.41936	-5.81486	-4.70348	-4.06036	-4.46633	-4.69207	-4.48095	-4.04798	-3.53117	-5.32122	-4.88469	-3.84757	-4.61239	-4.22387	-4.40191	-1.52808	-1.74151	-4.25799	-2.5318	0.24424
DAG1	-3.96107	-4.30044	-3.99333	-4.3602	-2.5952	-3.37746	-3.05627	-3.10326	-3.94637	-4.3213	-2.91998	-4.64741	-3.83933	-3.92212	-2.69262	-3.11708	-1.24737	-2.57952	-1.5648	-3.68535	-5.34408	-4.84369	-5.04345	-4.67212	-4.49993	-3.5062	-5.1317	-5.21189	-3.28175	-4.0698	-3.89307	-4.33113	-1.87714	-3.91757	-3.35713	-4.73664	-4.97967	-2.8943	-4.80648	-6.33274
EFR3A	-2.97862	-1.19342	-3.26594	-4.91326	-5.01019	-3.26746	-2.30772	-3.58573	-3.80876	-3.89993	-4.17718	-3.67789	-3.46563	-4.20819	-4.08111	-4.83894	-4.55848	-1.10835	-3.94096	-4.08315	-5.89601	-4.9132	-4.6329	-4.71203	-4.9477	-5.24106	-3.9399	-3.72361	-3.60032	-6.13295	-5.0271	-4.25772	-1.62629	-5.04676	-4.48907	-2.13192	-3.00037	-5.39095	-3.59252	-4.04239
DOCK1	-0.454093	-1.65231	-0.183479	-1.94388	-2.67997	-4.44763	-4.76351	-3.21778	0.761718	-2.51388	-4.08505	-3.8397	-1.45246	-0.244586	-0.554353	-1.84201	-2.87666	-0.206219	-2.14901	-3.00956	-4.39228	-4.87523	-3.15251	-4.67321	-2.98087	-1.14053	-3.02316	-0.77683	-4.02721	-5.01404	-1.311	-4.96628	-4.32916	-3.2665	-1.81623	-2.99121	-3.8973	-4.36334	-4.03381	-6.19369
FKBP8	-0.64921	-0.524028	-0.956802	-1.25572	-0.464256	-1.21759	0.0281406	-0.993445	-0.384614	-0.468056	-0.917327	-1.01206	-0.80492	-0.544448	-0.709437	-1.44822	-0.942206	-0.99147	-0.444994	-1.1798	-1.59157	-5.1481	-4.82731	-2.88928	-0.578572	-1.13334	-1.49039	-0.691744	-1.3293	-1.23197	-0.575478	-1.51429	-0.649152	-1.06589	-0.203325	-0.520991	-1.009	-1.46839	-2.42559	-0.677622
FAM50A	-3.42592	-4.67597	-1.71815	-1.51703	-3.4884	-0.947882	-2.07472	-2.12618	-2.01499	-2.17888	-0.791431	-7.0474	-5.19457	-4.02673	-4.15913	-4.29936	-3.75947	-4.12802	-2.99217	-4.32121	-4.08954	-3.76285	-4.86435	-4.42087	-2.85872	-3.12785	-4.28484	-3.75351	-4.97633	-4.38293	-3.74384	-4.70027	-4.7229	-4.71044	-3.4693	-5.00572	-3.07477	-4.44987	-4.43643	-5.13845
FRG1	-3.6091	-4.09444	-4.22164	-4.13503	-3.57441	-2.7798	-3.61926	-3.51651	-4.8184	-3.04605	-3.56873	-4.73076	-4.60587	-4.01894	-3.0236	-2.1545	-2.41257	-2.30613	-1.15362	-3.81719	-5.07305	-4.87241	-4.73736	-3.40933	-3.43779	-4.91471	-4.78521	-4.052	-4.82088	-4.30582	-4.70808	-3.37731	-4.52839	-5.20448	-4.99058	-3.50088	-3.48372	-3.61253	-4.28502	-5.58347
GALNT3	-0.280245	-0.882286	-1.01999	-1.58067	0.0589811	-0.707043	-1.52912	-0.461991	-1.02206	-0.302712	-1.21998	-3.40692	0.266289	-2.52538	-0.814888	-2.24837	-0.0818487	-1.84669	-0.139604	-1.22715	-1.32962	-2.40241	-3.90543	-3.27375	-2.23701	0.390901	-1.75344	-1.82644	-1.55577	-2.94016	-1.25685	-1.57332	-4.75126	-2.62256	-0.0636331	-1.60511	-0.133984	-1.22558	-0.460126	-5.02009
PRPSAP1	-0.14476	-1.38658	-0.0466133	0.074289	-1.405	-0.582788	-0.99787	-0.824471	-0.570035	-2.26768	0.358483	-0.855282	-1.04451	-1.80562	-1.07059	-0.218458	-1.38734	-0.427066	-1.76272	-0.48604	-3.50406	-0.15671	-0.659085	-3.35761	-1.32253	-2.29661	-4.25127	-1.60329	-0.45633	-1.29663	-0.89086	-1.14417	-2.95141	-1.20418	-1.58253	-4.98941	-0.489992	0.777401	-3.06142	-4.89544
DHX8	-2.87008	-3.72835	-4.06235	-3.68471	-3.61353	-4.20137	-3.19901	-3.46367	-4.75363	-4.00501	-3.10057	-4.73465	-3.45229	-5.41829	-3.94665	-5.22523	-3.82088	-3.16605	-3.80396	-3.82442	-4.41886	-3.85154	-4.87389	-5.18911	-4.51791	-3.69286	-5.13646	-5.52161	-5.14492	-5.61965	-3.98656	-3.14121	-3.8271	-4.79976	-4.57757	-4.21237	-4.83448	-3.53622	-5.04328	-4.0399
ITPR2	-2.87101	-0.273257	-0.0468409	-1.24303	-4.22681	-2.32213	-2.10737	-3.81194	-0.267665	-1.50378	-3.68943	-5.51618	-3.57202	-3.53377	-2.18242	-4.58338	-5.0287	-3.14608	-4.78537	-4.1046	-4.59762	-4.19277	-5.15149	-2.74502	-3.96591	0.602638	-4.33367	-5.12536	-4.23746	-5.1398	-4.50283	-4.31051	-4.18814	-5.51111	-4.76777	-3.75049	0.159783	-4.51973	-4.35649	-5.02186
CRYM	-0.387037	-4.33711	-4.8047	-4.54652	-2.79928	-4.46867	-4.27853	-3.61954	-5.21541	-4.06502	-3.13085	-4.38651	-1.17628	-3.59388	-4.2147	-2.58484	-3.96843	-3.10555	-3.65838	-2.56009	-4.43412	-4.76967	-3.97994	-5.03353	-4.70414	-1.36361	-5.05627	-5.30526	-3.20258	-4.87227	-3.914	-5.18791	-3.45511	-4.79763	-3.99309	-3.24036	-4.15802	-4.56831	-3.70975	-5.67713
NCAPD2	-2.7191	-2.6589	-0.703732	-1.16615	-3.77993	-0.833468	-1.37094	-2.30769	-0.347938	-2.14519	-3.74812	-5.02263	-3.30792	-4.33929	-4.04311	-1.9092	-2.95365	-3.70058	-1.30981	-3.00421	-5.00975	-5.65202	-2.17817	-3.78896	-2.02591	-2.61267	-3.25401	-3.24282	-4.4233	-5.38648	-4.35138	-3.19827	-2.81429	-2.0201	-2.44809	-2.86708	-2.96659	-3.79701	-5.0384	-4.74232
SNX17	-4.2348	-1.6837	-2.52637	-2.23668	-4.36891	-2.83872	-1.79532	-3.1869	-0.981219	-2.44162	-2.37131	-2.02692	-4.57292	-3.50462	-2.12452	-3.70011	-3.57916	-4.40774	-4.31098	-4.49495	-3.83541	-4.1547	-4.28325	-4.34888	-3.24051	-5.49106	-5.75309	-4.47064	-4.38341	-2.62064	-3.71493	-4.09177	-5.19885	-4.49178	-5.15624	-2.00048	-4.52133	-4.35019	-4.10194	-6.39357
ACAP2	-1.49678	-0.642934	-0.91859	-1.62822	-3.73496	-0.141543	-4.07724	-3.79184	-4.08945	-4.95137	-3.71584	-4.7733	-4.01823	-3.03523	-4.57744	-3.43325	-0.778506	-3.05776	-0.740683	-4.68114	-5.39259	-5.04374	-5.17695	-4.42634	-3.96703	-4.56667	-3.09167	-4.41765	-4.37383	-5.12319	-4.24113	-3.61039	-4.29849	-4.62271	-4.38198	-4.17056	-3.65553	-0.605998	-2.80112	-5.71226
EEA1	-1.09623	-2.28376	-4.5103	-0.385758	-3.08136	-1.6099	-0.17221	-1.34407	-2.00453	0.105715	-0.275269	-4.29071	-1.73033	-2.34691	-3.77512	-1.67962	0.761471	-0.35082	1.2576	-0.846594	-0.0126866	-1.8026	-1.24398	0.131783	-0.512307	0.368533	-1.34238	0.313447	-2.2757	0.569385	-0.951678	-1.96109	1.63259	-0.119476	0.49311	0.472563	-1.54412	1.04768	-0.604286	-2.23627
NCF4	-3.06142	-0.312375	-1.52044	-4.13681	-1.11232	-3.01646	-0.556871	-3.31321	-3.383	-3.54314	-3.49004	-3.6777	-0.78299	-5.22324	-1.98098	-3.57428	-0.580212	-1.69555	-2.99531	-2.11655	-3.84807	-4.65316	-5.60356	-2.10747	-0.835811	-3.94019	-4.61083	-3.70421	-4.37714	-5.6607	-5.08831	-1.81478	-4.07939	-2.26141	-4.62303	-2.7031	-3.7764	-0.00056678	-1.70237	-3.13656
PDK1	-1.22692	-1.29384	-0.784965	-3.93285	-1.72449	-0.0226529	-0.528765	-4.15077	-4.14535	-3.27574	-3.23229	-3.64063	-0.759863	-3.01331	-0.231073	-3.47175	-4.22415	-3.46728	-2.36943	0.60135	-2.01849	-4.1783	-1.5526	-4.56774	-4.76906	-3.38444	-5.02987	-4.37342	-4.18199	-3.18102	-3.0336	-3.46112	-4.7467	-1.42128	-3.33	-3.14192	-5.49573	-3.72527	-6.05417	-5.66657
PPA1	1.58594	1.87898	1.94891	2.72746	0.701057	2.84182	2.75186	1.55404	2.2433	2.71819	2.07009	0.72725	1.9468	1.72418	2.25244	2.79696	2.15797	2.0999	2.42029	1.17712	3.43941	2.18664	2.2321	3.28644	4.05675	2.92614	3.18864	3.75304	3.44131	2.70512	2.54132	2.29354	2.5426	3.77169	3.04012	2.01979	2.87682	2.5349	2.66736	2.26219
STK38	-1.39173	-2.02818	-1.73557	-2.65526	-3.14884	-3.20379	-3.08584	-3.24931	-4.61714	-3.80021	-3.70114	-3.92376	-3.83392	-1.98961	-2.56947	-4.30375	-3.65544	-4.21648	-4.34237	-1.59923	-4.34516	-5.5314	-2.49728	-3.57974	-5.03489	-3.63938	-3.81481	-1.98682	-2.96426	-4.10841	-4.38944	-4.55183	-3.78361	-5.30869	-5.12195	-3.17469	-1.27114	-3.96026	-3.7162	-4.78299
RNPS1	-1.38581	-0.322542	-0.464804	-0.494514	-3.02719	-1.44835	-0.0784753	-3.81423	-0.215948	-0.475117	-4.33398	-3.83215	-4.01311	-3.74583	-5.76898	-0.520083	-0.530751	-0.93957	-0.83243	-0.610944	-4.57186	-3.79897	-4.4244	-3.88984	-3.71604	-1.09723	-6.12439	-0.439523	-0.688731	-4.353	-1.75886	-4.24052	-3.75714	-4.14439	-4.39266	-4.36615	-4.25526	-4.04076	-5.28761	-5.12347
RBBP5	-3.49328	-4.74951	-2.35514	-1.63667	-4.00509	-1.38975	-2.4961	-2.66629	-2.79377	-1.99162	-3.71955	-4.2534	-4.92567	-4.66728	-3.64474	-3.55315	-2.87659	-4.37278	-1.98302	-4.07284	-3.12222	-5.98103	-4.75122	-4.85598	-4.94815	-4.3297	-4.4751	-4.37119	-4.58821	-4.15229	-3.53345	-2.22633	-4.10819	-2.29203	-3.3952	-3.80863	-4.41355	-4.45835	-5.60717	-4.49609
ELOB	0.845	0.433633	1.00205	0.954398	0.277032	-0.331772	0.994582	1.01643	0.358621	1.17071	1.47578	-3.70657	0.682405	0.157868	1.11686	0.971519	0.0011964	0.605763	-0.189977	1.63013	2.67514	-3.29249	-0.244954	1.31964	2.47201	0.818387	0.908644	1.34505	1.4943	2.37311	1.90115	-0.769733	1.74614	1.96544	0.761405	0.572454	1.40488	1.70968	0.842998	2.04044
SF3B4	0.0392101	-0.855056	0.0969524	-1.92358	-1.31711	-2.44389	-0.426375	-1.27964	-0.073187	0.641207	-0.892769	-3.69373	-5.54035	-3.32801	-1.29564	0.189326	0.364381	-0.297623	1.17537	-2.54305	1.22324	-2.56596	0.516494	0.390092	0.507948	-0.212067	0.758263	0.478639	0.180967	0.653159	-0.386574	0.715848	-4.47881	-4.19704	0.297574	-0.0679599	-0.11633	0.927609	-0.709764	-1.1729
SURF1	-2.90506	-2.22354	-0.686512	-4.62653	-2.17448	-2.89775	-3.96029	-3.04756	-3.7918	-1.62707	-3.67717	-4.70445	-3.86753	-2.14622	-2.93607	-3.36819	-3.19637	-2.66473	-3.87047	-0.182272	-4.40719	-4.77093	-4.29117	-4.79737	-4.51519	-4.37167	-5.12676	-2.48768	-4.16609	-4.81608	-2.32639	-3.43224	-4.61417	-4.33888	-4.37341	-2.15063	-4.27334	-4.55272	-2.61289	-4.39636
TRIP4	-2.76615	-2.00204	-1.90509	-2.42798	-4.25994	-0.356744	-3.47171	-4.20564	-4.84198	-4.21888	-1.83689	-3.80988	-3.54472	-3.86417	-4.29965	-3.56108	-2.91635	-4.59802	-3.28333	-3.76984	-3.83778	-5.34224	-1.70575	-5.12735	-3.98565	-4.0515	-5.33037	-3.69651	-4.17113	-5.38153	-3.18211	-5.25103	-3.26788	-2.31099	-5.35846	-5.17415	-3.8787	-3.80976	-5.61898	-4.33312
TBCC	-3.88563	-2.64379	-2.62521	-0.897693	-3.72764	-3.18001	-2.84008	-3.52586	-4.34896	-3.90898	-4.08393	-3.74601	-4.31014	-3.89187	-3.07682	-3.62678	-2.88963	-4.36681	-4.32472	-3.702	-6.62387	-5.89303	-4.42572	-4.70463	-3.95926	-4.28161	-3.58216	-4.87449	-4.43671	-6.72308	-3.11457	-3.94403	-4.96245	-4.07413	-5.20709	-4.42793	-4.14498	-3.44502	-5.1214	-5.45021
RAB11B	0.638537	1.00625	0.364506	-0.265187	0.78654	2.23463	1.25323	0.371578	-0.105046	2.29203	1.62196	-1.04883	2.0859	0.318018	0.883698	3.00948	1.37745	1.64401	1.17263	0.760574	2.94432	0.378729	0.723427	2.65146	2.73456	2.27056	1.83043	1.9064	1.73337	2.45308	1.29016	1.81514	2.81252	2.79133	2.51178	1.21312	2.86652	1.78676	2.40653	2.53163
ZYX	0.00409483	0.890262	-0.485179	1.54939	0.242687	-1.2512	-1.19576	1.38226	-0.0879302	0.655025	0.14347	-0.197956	-0.0201269	1.35078	-0.486963	0.296869	0.639204	1.16499	0.986504	-1.23985	0.101488	0.566884	0.728458	0.204667	0.58943	1.41251	1.33496	1.7933	0.92482	3.11152	1.86528	-0.410074	2.46208	-0.0459224	1.31983	0.550528	0.359161	1.70193	0.610595	4.38576
MRPL23	-1.24032	0.0961899	-0.974452	-1.76209	-3.50209	0.0119833	0.934739	-0.319283	-0.0984514	0.508197	-0.498244	-3.79415	-3.89925	-3.66757	-1.7767	-4.53401	-4.25003	-4.06271	-4.76305	-0.466578	-3.64233	-3.92135	-4.67506	-4.17027	-6.12969	-4.37875	-5.48364	1.19298	-3.78083	-5.03837	-4.58694	-4.87083	-4.88015	-4.66889	-1.82559	0.39962	-3.82055	-3.87256	-3.43607	-4.82327
PTGIS	-4.10411	-0.215338	-3.44702	-4.8633	-1.53759	-3.16829	-3.29884	-1.79092	-3.66914	-3.30911	-2.18812	1.13912	-4.1659	0.248959	-0.234801	-3.63623	-0.72528	1.1148	-2.24968	-0.0798661	-4.50006	-4.31971	-4.68909	-4.38634	-4.36909	-4.44772	-5.10168	-4.96559	-4.71626	-0.136691	-0.864117	-3.50876	-3.24244	-3.13367	-5.75031	1.23596	-3.23841	-3.82858	-3.12492	2.57272
IFI16	0.613886	-0.58651	-2.26008	-0.468207	-0.775914	-0.0633589	1.3879	-3.03877	-0.651077	-0.567583	-0.499356	-0.203674	-0.104227	-0.366516	0.0559139	-1.80584	1.95946	-0.288886	0.0505365	-1.04036	2.12451	-0.535151	-0.849825	0.111189	-0.538042	1.34527	0.431501	-0.978268	-0.0429445	0.892605	0.0465978	-0.640262	0.942182	0.167555	0.755973	0.329469	-1.54189	1.06337	0.30022	0.5736
LAMA3	-3.37335	-0.725044	-1.56596	-3.29836	-2.66683	-0.212127	-1.00442	-2.21952	-3.93406	-4.06793	-3.90979	-3.31054	-4.26928	-0.687843	-3.27414	-0.478601	-3.52677	-0.0917191	-3.42111	-0.205513	-5.03768	-3.21621	-1.15425	-4.89961	-5.38856	-5.69497	-5.36791	-2.46033	-1.83164	-3.5743	-0.809484	-0.604163	-3.46505	-2.17114	-0.923359	-3.5433	-4.14633	-4.27613	-4.35536	-4.34117
CA9	-3.15841	-1.13613	0.40165	-3.57835	-3.52491	-0.935504	-1.16496	-4.08405	-2.95041	-3.93108	-2.93618	-4.24778	-4.41334	-4.14556	-2.15838	-5.38934	-4.51343	-4.25445	-3.55371	-3.07364	-4.38426	-4.84148	-5.13733	-4.11655	-3.09499	-5.04719	-5.23404	-5.02246	-4.51309	-5.23231	-1.57859	-1.54841	-5.35639	-1.84324	-3.66448	-5.65996	-3.94969	-3.59857	-4.64365	-7.04904
UGT8	-3.13168	-2.98997	-3.30463	0.0287044	-4.25478	-3.10204	-1.79642	-2.74536	0.0731496	-3.51113	-2.63643	-4.20804	-5.2369	-4.35817	-3.76015	-3.65804	-4.73444	-4.24038	-2.78684	-3.32928	-5.19298	-5.23849	-2.12607	-4.13713	-2.11859	-5.10159	-3.16058	-3.65204	-3.41399	-3.48796	-4.33641	-2.84358	-5.24022	-4.26181	-3.79722	-4.31181	-3.62459	-3.80632	-4.79702	-5.74246
TXNRD1	0.939121	0.644723	1.67334	0.775548	-0.0288155	1.62976	0.95066	0.498004	1.35354	1.60889	2.03084	-0.256416	0.204934	-0.869689	-0.885147	1.36759	0.136851	1.52817	0.192617	1.02887	-0.982394	-0.505764	-0.602654	-0.0497914	-0.613171	0.932779	-0.343691	0.0202335	-0.150776	-0.742516	-0.526928	-0.345849	1.69548	-1.52116	-0.427641	0.306993	1.10473	-0.345642	0.626261	0.804135
TSR1	-1.67451	-0.862503	-1.22191	-1.56105	-2.59767	0.0426416	-1.34186	-1.66375	-0.76765	-2.90837	-1.56325	-3.97718	-3.68446	-3.15259	-2.57793	-1.07726	-1.45006	-0.722438	-2.02157	-1.49442	-2.67883	-4.90383	-4.07545	-3.76455	-4.18207	-1.22821	-2.15814	-1.80053	-3.82522	-1.60334	-1.72234	-0.995722	-4.52922	-3.8911	-1.89683	-2.77568	-0.765573	-2.50197	-2.48403	-3.28319
DPY19L1	-5.1552	-2.56465	-3.5798	-3.40708	-3.79347	-1.31306	-3.82995	-1.60583	-4.80689	-3.68338	-1.90724	-3.46629	-3.56547	-2.54447	-3.94417	-3.56455	-4.25317	-3.70066	-4.70851	-4.13563	-4.39596	-3.93096	-3.80451	-4.87217	-5.41035	-4.31764	-4.23588	-3.86707	-3.17177	-3.45421	-4.19084	-4.13057	-4.18469	-3.79804	-4.28874	-4.71606	-2.42443	-2.58738	-4.48236	-6.54545
QRICH1	-3.63074	-3.95235	-3.99706	-2.42517	-3.83494	-3.26538	-4.05044	-3.25255	-2.38783	-2.47991	-4.02409	-3.69033	-3.72141	-2.76291	-4.63853	-4.31085	-4.57601	-2.36854	-4.59833	-2.89771	-5.17001	-5.43295	-4.86355	-5.43322	-4.55821	-3.03584	-4.40421	-4.19334	-5.05771	-3.38114	-4.39375	-3.09068	-6.0551	-3.80578	-4.48116	-4.03559	-3.9672	-2.82471	-3.65258	-4.48054
LRRFIP1	-5.01694	-2.42492	-3.4091	-1.2267	-4.29866	-3.93701	-1.47119	-4.44957	-1.32544	-2.54157	-2.18582	-3.97382	-3.27004	-2.02266	-2.65954	-3.26055	-1.52538	-3.2244	-2.16657	-4.57848	-1.54564	-4.56067	-2.27315	-3.41399	-2.87511	-1.49153	-1.11682	-0.298446	-1.20391	-2.85798	-1.81123	-3.11748	-2.11466	-2.30566	-0.830312	-2.76975	-1.60398	-1.75392	-1.81312	-1.90892
LSM12	-3.46389	-4.31305	-3.47898	-2.48622	-4.10037	-0.767969	0.511454	-4.33	-2.64213	-2.67642	-3.59057	-4.20509	-3.74471	-3.82523	-3.57854	-0.650158	-0.799013	-0.916563	-0.941348	-5.05053	-3.57873	-4.83677	-4.93662	-4.21158	-3.79673	-0.926644	-4.96678	-4.16979	-4.03303	-4.32238	-4.52763	-4.61732	-5.09949	-4.89054	-0.70517	-4.52203	-3.42629	-0.870174	-0.9148	-5.99066
OTOGL	-2.74874	0.0203817	-1.51369	-4.46738	-3.54694	-3.27849	-2.93617	-3.92653	-2.93481	-3.12534	-2.50756	-4.59832	-4.056	-4.60334	-4.4264	-3.02185	-3.22352	-1.10405	-3.30805	-3.3053	-4.3223	-4.00439	-3.91058	-3.23557	-4.68318	-4.30649	-4.58792	-4.90233	-2.97219	-4.19019	-4.62362	-4.04067	-4.70369	-4.7052	-3.81227	-4.2336	-4.02015	-3.73765	-3.42664	-5.76899
PARP14	-0.876892	0.362456	-1.06887	-0.754468	-0.906164	-0.712174	2.50059	-2.01781	0.035857	-1.04828	-1.04789	-1.05568	-2.22438	-1.37573	-1.32202	-2.33922	0.0715481	-1.21024	-1.02852	-1.51064	-1.70779	-3.4668	-0.944393	-1.13633	-3.07149	-2.85987	-2.20827	-1.49472	-1.75635	-4.14436	-1.86019	-3.81558	-1.84435	-1.79096	-1.79789	-1.97568	-1.85585	-1.37192	-0.676725	-2.08289
LARP7	-3.6543	-4.20332	-2.07413	-0.491434	-2.64748	-1.90726	-2.71529	-4.42649	-4.2052	-3.35688	-4.41343	-5.00149	-4.46264	-4.29663	-4.42195	-3.81136	-0.512971	-2.31939	0.153702	-5.0799	-0.551659	-6.15753	-2.33443	-1.05472	-2.79374	-1.47045	-4.12086	-1.32246	-1.63483	-2.12753	-1.94294	-3.7358	-2.19927	-0.639042	-1.02496	-2.60872	-1.91437	0.080419	-1.024	-3.40908
GRIPAP1	-1.85741	-1.92922	-2.27118	-2.40453	-3.18716	-4.91398	-1.95942	-3.94818	-2.07706	-4.21034	-4.51923	-4.12189	-2.4092	-3.67136	-4.65945	-2.81144	-2.78872	-1.98588	-2.32174	-3.05755	-2.19254	-3.60368	-5.33878	-3.64251	-2.01926	-4.6016	-3.98585	-4.23378	-5.17632	-4.7804	-3.45724	-2.55569	-4.53762	-4.6565	-5.19277	-4.88763	-2.78577	-5.27404	-4.02652	-5.60949
ACSM3	-0.142212	-2.79891	-3.14266	-3.40623	-3.55413	-0.61476	-3.22183	-4.02217	-4.38257	-3.64587	-0.400541	-4.71433	-1.55317	-4.25796	-3.17609	-2.00641	-1.24671	-3.32616	-1.4532	-1.99105	-4.06059	-3.81209	-3.69406	-3.70979	-5.2244	-3.41086	-6.34519	-3.78375	-3.22691	-4.91319	-3.40145	-4.30909	-4.06409	-4.95378	-1.92896	-2.40392	-3.99554	-0.943319	-4.51596	-4.9002
USP39	0.447369	0.227333	0.25567	-0.38841	-0.6593	-0.0864896	0.270379	1.01281	0.524719	0.570804	0.731765	-0.331613	-2.06785	-0.889737	-0.390895	0.0894957	-0.527258	0.095819	0.438139	0.845231	-1.01103	0.416328	-1.26226	-0.19856	-0.559633	-0.811126	-1.55051	-0.0800898	0.128294	-1.32805	-0.740085	0.0582853	-1.10853	-0.912834	-0.488169	-0.234462	0.70198	-1.46309	-0.147657	-2.87787
AGK	0.449094	0.236764	0.865073	-0.361482	0.609458	0.606361	0.402508	1.16751	-0.210441	0.891742	1.39002	0.034744	-0.306126	-0.220636	0.469132	-1.29555	0.933978	1.05154	1.40965	0.518808	-0.167963	-2.83319	-1.84337	0.403135	0.966343	0.64857	0.84197	0.20043	0.0456326	-3.8571	0.466899	-0.631063	0.261399	-0.957376	0.138261	0.51416	0.132878	0.468676	0.345718	-0.906232
HSP90AB2P	3.2266	3.9568	4.04429	4.19909	0.745439	1.56804	3.93905	3.22336	4.94028	4.15936	3.95577	1.81919	1.17003	1.08322	0.674879	4.53869	-4.28066	4.07195	-3.70709	2.6685	0.0407735	4.15008	-0.890859	2.72783	2.19395	-0.951809	-4.14694	0.791256	1.88433	-2.71195	0.0853974	-3.94796	4.40477	-1.72569	-3.80817	3.46389	3.17729	-3.15136	3.40589	0.672638
HSP90AA4P	-4.28384	1.05577	1.1875	-0.0668037	-3.94223	-0.331025	-0.0857729	-3.75425	-0.228841	-1.94197	-1.70094	-4.60333	-4.02222	-4.46874	-0.160693	-0.104595	0.946303	0.783744	1.7363	-3.02834	-4.92879	-4.37939	-5.2663	-0.122595	-3.76189	1.39432	-4.7813	0.679918	-1.19597	-4.7157	-3.75581	-3.7849	-4.27381	-4.62858	-3.71005	-4.7664	-3.64359	-4.71798	-4.69864	-5.16262
TMEM41B	-1.45267	-2.59701	-2.27793	-1.88806	-4.79665	-4.40208	-3.66908	-3.45586	-3.86764	-3.56257	-3.91536	-5.11417	-3.47658	-4.48346	-2.78505	-4.56391	-2.93761	-4.33539	-3.32043	-3.59546	-4.70651	-4.55664	-4.4652	-4.81474	-4.32118	-3.7498	-2.92237	-4.25662	-4.59807	-4.14799	-4.34655	-3.25577	-5.85053	-4.90469	-2.72961	-4.02171	-4.42893	-3.62495	-3.67813	-4.57859
COQ5	-0.996939	-1.45488	0.433502	-2.55407	-0.766812	-1.22055	-1.37956	-2.10967	-1.28147	-0.372773	0.527745	-3.70502	-0.540264	-1.25988	-1.42947	-0.785645	0.113289	-0.993172	-0.287099	-0.0354746	-1.43391	-5.82477	-1.98012	-2.29948	-1.40215	-0.397969	-2.48288	0.12977	-0.794453	-3.49594	-1.24076	-4.62868	-5.37982	-4.42238	-3.91897	-0.493065	-0.612426	1.23332	-4.7434	-5.1499
COA6	-4.07467	-4.58925	-4.87272	-3.81255	-4.11981	-3.873	-3.82814	-4.36816	-3.68415	-1.88756	-0.831076	-4.0303	-0.941113	-3.49812	-5.23613	-0.0519754	-0.138062	-3.24394	-0.768264	-1.9755	-0.193918	-4.85091	-3.57154	-1.0491	-0.745986	0.0773331	-1.43234	0.89721	-1.6397	-0.817166	-1.76056	-1.21112	-0.29485	-1.48614	0.706224	-1.39428	-1.74851	0.804088	-0.949912	-2.13143
PCID2	-2.42631	-2.81114	-1.07443	-2.93517	-4.36598	-1.42301	-2.76962	-2.42068	-2.72097	-3.29606	-2.67219	-5.05541	-3.97864	-3.93192	-3.17097	-3.57603	-3.68319	-1.97093	-3.56334	-2.72868	-3.91851	-3.87255	-4.12137	-4.07672	-2.58873	-3.90901	-4.70116	-4.56663	-4.0214	-5.19864	-5.05226	-5.36199	-4.75474	-1.99782	-3.80231	-2.87652	-2.57974	-3.65491	-2.65171	-4.96885
SAMD9	-2.83619	-2.55177	-3.4194	-2.65765	-4.24902	-3.37614	-3.88917	-4.01788	-3.78343	-4.03959	-4.39673	-3.71284	-4.00047	-4.41545	-4.8098	-4.30036	-0.929028	-2.86077	-3.48762	-2.98146	-5.12543	-4.57299	-4.18752	-4.20166	-4.86897	-3.70178	-5.62716	-4.53313	-3.7567	-3.63113	-4.25413	-5.87643	-4.16355	-4.19222	-2.20841	-4.07046	-4.18587	-4.42674	-5.21182	-5.53265
SAMD4B	-3.19575	-3.50237	-2.95768	-2.8308	-2.76175	-3.11242	-3.38794	-3.53932	-2.48888	-3.07525	-2.86465	-4.19194	-3.08897	-2.95	-4.13907	-4.43549	-3.74587	-2.76221	-4.23361	-3.86978	-3.92042	-4.74352	-5.00145	-5.75063	-4.18296	-4.92817	-4.42318	-4.51004	-3.8985	-4.37264	-2.51085	-3.63026	-5.27019	-5.12892	-4.54878	-4.36461	-3.89902	-4.63779	-4.8732	-5.20794
ODR4	-4.273	-2.50323	-2.15218	-0.525145	-3.37834	-2.3985	-3.8839	-4.64209	-4.23384	-3.28734	-3.63431	-4.15408	-3.97519	-4.20759	-3.42878	-3.94065	-2.92231	-3.40411	-3.96837	-4.51251	-3.53028	-4.40845	-2.93805	-5.62767	-4.06883	-5.03808	-4.3789	-4.32471	-3.30451	-4.86155	-4.30729	-3.34257	-5.6029	-6.98747	-4.65011	-3.93916	-3.70733	-4.34609	-4.12754	-5.98596
FNBP1L	-0.926688	-1.41569	-4.53314	-3.41081	-4.3803	-3.54815	-3.90331	-1.38239	-4.01654	-4.14693	-4.67655	-3.83176	-2.55037	-3.55366	-2.6861	-3.80818	-4.04223	-4.55062	-3.10173	-1.35579	-4.8099	-5.61073	-4.3979	-2.75192	-3.8169	-4.22133	-5.92465	-5.41325	-4.24766	-5.40884	-5.24281	-3.65117	-5.44188	-5.00317	-4.83507	-4.20788	-4.14429	-2.72828	-4.3561	-3.43627
SPOUT1	-3.44116	-5.08038	-2.11141	-2.58567	-4.52151	-1.83407	-2.69309	-2.07895	-3.00411	-4.18854	-4.20389	-3.74431	-4.5432	-4.53515	-3.25467	-2.67049	-4.08939	-3.54733	-3.96519	-3.62432	-4.50499	-4.92375	-3.50995	-3.41933	-3.5792	-3.52901	-4.50436	-4.1693	-4.96164	-3.85781	-3.55507	-4.40361	-5.07304	-4.4586	-4.41502	-4.64743	-4.55679	-5.10829	-4.06747	-4.61985
HECTD3	-2.4254	-0.112101	-1.50152	-0.741201	0.787785	-2.39971	-1.33458	-3.04369	-0.195698	-4.05461	-3.89344	-4.85293	0.3832	-1.82121	-3.19385	-2.04378	-0.148447	-1.29237	-1.57777	-3.82706	-2.21311	-4.38648	-5.25063	-0.787923	-2.31562	-0.695724	-1.41872	-2.73907	-3.79525	-4.53484	-4.95277	-3.6328	-4.3247	-4.25031	-2.27254	-2.51231	-1.76235	-2.48194	0.636534	-3.95279
L1TD1	-3.52059	-3.93446	-4.05011	-3.06407	-3.71445	-2.17366	-3.13576	-3.0703	2.82302	-3.55566	-0.34347	-5.26407	-4.6544	-3.36883	-3.57898	-4.87106	-4.02439	-4.41801	-3.56998	-2.78492	-4.60114	1.88768	-4.14013	-3.82504	-5.13878	-5.38043	-4.18102	-4.10657	-4.71528	-4.50492	-3.73885	-4.71625	-3.10478	-4.76862	-4.04275	-3.33169	-3.89345	-3.35828	-3.71725	-4.84966
ATPAF1	-0.748007	-1.35735	-0.541738	-0.836454	-4.61966	-3.77835	-3.5959	-4.43177	-4.40789	-3.14074	-3.8666	-3.09947	-4.35036	-4.01265	-4.77949	-4.30491	-3.39879	-4.06606	-3.09337	-1.9685	-3.89104	-3.58348	-4.84164	-4.39095	-3.99211	-4.68876	-4.20063	-4.85429	-3.60373	-5.30619	-4.03171	-4.68263	-3.55183	-4.21733	-5.50512	-4.57621	-1.0054	-3.7845	-4.682	-4.82714
VPS53	-2.58715	-2.18522	-2.61421	-2.7887	-3.961	-1.38111	-3.10893	-2.13519	-2.338	-2.33002	-0.956492	-3.04296	-3.6878	-3.22586	-4.56822	-1.98072	-1.27538	-1.42468	-1.34941	-2.32032	-4.61748	-5.36529	-1.00051	-2.34755	-2.63322	-3.2833	-2.83889	-2.83086	-5.80925	-4.74221	-3.66856	-3.06637	-3.26848	-5.6528	-4.73935	-5.0847	-2.17842	-2.44688	-1.57705	-6.4334
PRPF38B	-4.9273	-2.73022	-3.85992	-0.599793	-3.92998	-4.1613	-1.94973	-3.34589	-0.817742	-4.08262	-2.73152	-4.23192	-2.96662	-4.37333	-4.48071	-4.33231	-4.65725	-3.56392	-0.548605	-4.31497	-4.26824	-5.58629	-4.39793	-5.66542	-4.92367	-3.27168	-4.99382	-4.61803	-3.08611	-4.74859	-3.24263	-4.36532	-3.56584	-5.05605	-3.10803	-2.89652	0.0925358	-4.06478	-4.48609	-4.71541
FOCAD	-4.5336	-4.03355	-3.03052	-5.0522	-3.16662	-2.74681	-3.54556	-2.81407	-4.52516	-3.66355	-2.63482	-4.46293	-3.46508	-3.64204	-3.45284	-3.32967	-2.69527	-3.41234	-3.16391	-1.23938	-4.87262	-5.20605	-4.42865	-4.35713	-3.32564	-4.01007	-5.0654	-3.60868	-4.2541	-6.01866	-4.02056	-3.36632	-5.39783	-4.35971	-4.71863	-4.15505	-4.09326	-3.07601	-3.17296	-4.68533
CD276	-4.32354	-3.50385	-1.5942	-3.63875	-1.88851	-4.17971	0.507168	-3.76888	-1.86898	-1.62502	-1.32467	0.197077	-2.41068	-4.72245	-4.94828	-0.518681	-1.67033	0.312382	-1.51493	-0.644204	-4.44351	-4.7487	-3.26801	-3.71247	-4.97079	-2.91274	-4.3751	-2.18105	-3.82944	-4.81862	-4.60838	-3.86744	0.757552	-1.77863	-1.2269	0.0217575	-4.59241	-3.5599	-3.74242	-5.70163
NCBP2AS2	-1.62213	-2.98474	-0.942645	-4.14677	-4.8593	-4.4493	-2.9573	-3.55862	-4.3658	-3.18707	-3.8177	-3.97533	-3.81841	-5.66925	-3.48856	-3.02343	-3.82791	-1.39085	-3.27774	-3.52408	-3.54751	-4.42139	-5.46852	-4.94279	-4.29558	-3.45999	-4.75557	-4.93871	-5.17094	-3.73988	-2.61467	-4.04857	-3.43642	-5.06767	-3.71375	-3.81721	-4.51121	-4.60651	-2.9789	-5.51573
VIRMA	-5.09601	-4.07481	-3.92742	-3.12403	-3.11121	-4.90165	-2.63282	-3.95793	-2.78022	-2.07568	-3.53933	-2.51677	-5.11087	-2.46318	-4.29101	-2.44911	-4.42672	-2.42895	-3.9254	-3.62727	-5.42672	-3.63235	-3.28183	-4.58162	-5.26841	-3.4491	-3.93224	-3.34187	-4.32291	-5.4993	-3.13771	-4.43137	-4.86671	-5.62013	-3.38884	-4.8917	-3.3014	-3.09044	-4.52166	-4.94205
RPL7L1	-3.53455	-1.22971	-0.427563	0.544805	-3.73775	1.64393	-0.327408	0.434957	-0.468084	-0.540407	0.179682	-4.70606	-4.11919	-4.3993	-3.11745	-3.47375	-3.97863	0.543104	-4.53009	-3.90536	-4.32027	-4.67576	-5.17008	-3.64665	-0.641208	-4.33937	-3.42045	-3.98725	-3.92413	-6.2224	-5.18737	-3.9832	-4.26232	-4.38974	-4.87085	-4.24944	-3.84917	-3.08106	-4.41225	-4.64897
SIGIRR	-3.85906	-3.82052	-3.34792	-4.63567	-3.71581	-2.13224	-2.69543	-4.1764	-1.16365	-2.21858	-3.80307	-4.11703	-2.54596	-4.52999	-4.36819	-1.83669	-2.78625	-4.38201	-4.20158	-3.92999	-3.37401	-5.57455	-4.75518	-3.20111	-5.62638	-3.45289	-5.28351	-4.24185	-3.73179	-5.79842	-5.09558	-4.59798	-4.73004	-6.07202	-4.52185	-4.00041	-5.1244	-3.88319	-3.53448	-4.97249
DHRS7B	-1.95491	-0.586428	0.0951478	-2.60688	-0.221958	0.236392	-0.709733	-0.810427	-0.323952	-3.23023	-0.935271	-1.78907	-3.58611	-0.160175	-1.4649	-4.18218	0.376086	-1.32644	-1.34542	-0.989204	-4.55349	-4.56311	-3.65803	-4.78136	-4.64351	-0.742262	-1.28458	-2.09591	-5.57495	-2.24915	-3.54651	-3.99985	-1.83101	-0.374869	0.0251878	-4.30666	-4.20229	-3.75842	-0.331116	-5.43691
ACAD10	1.32478	1.23215	2.81905	1.78937	1.58048	0.340171	1.0303	-0.586968	-3.87455	0.485571	-4.85289	0.730138	1.13555	-3.73054	0.875739	0.805141	-3.4966	2.04525	-1.5359	1.89453	-3.49918	-0.129966	-3.42787	-3.29894	-3.39454	-4.34989	-4.06784	1.7534	1.13185	-3.46916	-0.691436	-5.26645	1.25087	0.173572	-0.298612	-3.56444	-1.22829	0.531614	1.55013	-3.1716
LPCAT3	-0.782989	-1.57254	-1.19592	-2.83907	-3.17198	-2.34825	-4.35052	-3.48985	-2.8546	-1.63255	-1.24925	-4.36931	-1.71041	-4.06458	-3.27694	-4.57898	-1.7492	-1.09184	-3.15776	-1.58864	-0.205942	-2.26324	-2.46221	-4.12878	-0.297816	-5.53428	-3.64399	-4.55223	-3.91005	-5.08731	-2.02894	-3.90839	-4.42925	-4.08455	-3.74964	-4.83576	-4.35703	-4.29243	-2.31198	-2.71198
CDC73	-2.22218	-2.88075	-2.42153	-2.23847	-4.01825	-0.0689957	-0.527406	-1.59293	-1.66421	-2.21276	0.131412	-2.73525	-3.13143	-1.84285	-1.20199	0.204485	-2.46746	-2.60411	-0.622644	-0.850587	-1.99376	-3.15231	-2.30741	-2.60678	-2.51511	-0.709965	-4.42102	-2.79899	-2.01036	-4.15861	-0.879298	-1.07679	-2.25981	-4.99294	-3.12305	-2.18249	-2.5484	-1.2867	-2.82828	-3.43029
SLC27A4	-2.27602	-1.44449	-1.20174	-2.90335	-1.39821	-1.86447	-2.1603	-2.20038	-1.18568	-1.80113	-1.99732	-4.40883	-3.2064	-4.43191	-4.11647	-0.77349	-3.73314	-2.08498	-2.50771	-4.89949	-2.35868	-5.84967	-1.09686	-5.59945	-5.13557	-4.7257	-5.05452	-3.06929	-3.11234	-2.79823	-4.10654	-2.42064	-1.52474	-2.47914	-3.17846	-3.63924	-4.30102	-4.31014	-1.64697	-6.14267
LLGL2	-0.0653064	-0.070655	1.1422	-0.125982	-1.15721	-1.08523	-0.211122	-1.15102	0.378619	-0.788117	-0.559545	-4.81805	-0.3581	-3.34491	-0.724294	1.04738	-1.2477	-0.0386136	-0.571396	-0.439754	-0.545867	-1.99686	-1.0389	-0.961651	-3.22354	0.115919	-1.80222	-0.629615	-2.17246	-4.22376	-0.769977	0.138794	-4.95656	-0.401062	-1.1061	-1.82431	-0.486526	-2.09044	-1.09823	-2.80975
RPL22L1	-3.7168	-0.587402	-1.23638	-3.80444	-2.21831	-3.41814	0.443275	-3.5414	0.47346	-4.11098	-4.42067	-4.53829	-4.69297	-3.18182	-0.0335073	-4.2788	-3.74278	-4.369	-3.54655	-4.32153	1.47552	-3.53768	-5.24043	-4.0321	-6.00487	-5.13752	-6.43441	-4.60917	-4.15543	-6.33171	-4.67063	-0.0428313	-3.91902	-4.4415	-5.08721	-5.13406	-3.52373	-4.42387	-5.17232	-5.48336
IYD	-5.6966	-3.75757	-3.27498	-3.64391	-3.69502	-4.95807	-3.97723	-3.99989	-2.03172	-2.73105	-0.527597	-4.08426	-3.44387	-3.99482	-4.67997	-4.11684	-4.40093	-2.75776	-2.36704	-5.62374	-4.24127	-4.81594	-5.10746	-4.2311	-4.48096	-4.16367	-4.57105	-4.69522	-4.90737	-3.7031	-4.75749	-4.729	-4.97717	-3.95112	-3.39735	-4.8267	-4.33995	-3.30595	-3.80645	-4.65263
WDR74	-1.99315	-1.3904	-4.24807	-3.05593	-5.30907	-3.09065	-3.50298	-4.02028	-2.6131	-3.14524	-4.42139	-3.82526	-4.7293	-3.58029	-3.35299	-3.09347	-3.31206	-1.88245	-1.80346	-1.94751	-3.89979	-3.82982	-3.54941	-2.54515	-4.6367	-4.12666	-5.22147	-3.38207	-3.48955	-5.33191	-3.57884	-3.74738	-5.19112	-4.8666	-4.08244	-4.08612	-5.10011	-5.35637	-2.39243	-4.6261
CYP20A1	-2.83925	-3.97877	-1.24877	-3.55653	-3.13014	-4.40519	-3.75257	-2.14934	-3.56353	-5.20462	-3.24337	-4.16362	-2.78729	-3.05559	-3.96439	-3.73309	-1.19176	-4.56177	-2.40066	-1.3055	-4.71938	-5.3268	-1.53115	-3.86892	-3.52979	-2.84387	-4.67302	-3.74609	-4.02715	-5.08264	-4.79835	-3.76465	-3.98041	-4.75558	-2.40759	-1.58989	-3.18003	-4.83246	-3.22458	-5.79639
LCLAT1	-0.980306	-3.23288	-3.92873	-1.8075	-3.04562	-2.74269	-2.6173	-3.25306	-1.50637	-2.4791	-3.22566	-3.974	-3.43376	-3.74231	-2.88161	-3.84246	-1.49764	-3.12242	-5.19578	-2.8018	-4.40876	-3.99966	0.24519	-1.83575	-2.93964	-5.14086	-3.90793	-4.46791	-5.19112	-4.19445	-5.04467	-4.94401	-3.42744	-4.74545	-3.59367	-6.12002	-4.57502	-4.28019	-4.70118	-5.25121
LCN15	-3.25067	-3.69823	-4.87177	-3.98988	-3.72536	-3.71578	-4.00015	-4.10361	-3.51585	-4.05217	-4.49657	-3.5436	-2.62753	-3.55776	-4.15777	-3.549	-1.6057	2.47432	-2.16448	1.18428	-4.34065	-4.6457	-4.95404	-5.02643	-6.13909	-4.28972	-4.51877	-4.54108	-3.50256	-4.46237	-1.05301	-4.06736	-3.63502	-3.98195	-4.08191	-4.16824	-3.67833	-4.37165	-3.59184	-5.80854
CES3	-1.70695	-2.49623	-2.39795	-3.24414	-1.06982	-3.58459	-4.84344	-2.60446	-3.07624	-3.57786	-3.38927	-4.49058	-1.30671	-4.84168	-3.65122	-5.03246	-1.95215	-2.6796	-3.92533	-0.358632	-5.75605	-4.86351	-3.88475	-3.61629	-5.06732	-1.6595	-5.32722	-3.85852	-4.17422	-5.69161	-4.05416	-4.38693	-4.91792	-5.03498	-2.20061	-3.6202	-3.55299	-4.16521	-4.86042	-5.40503
ELAPOR1	-1.82662	-4.38978	-1.14617	-1.45344	-3.74401	-0.781241	-4.56648	-3.45803	0.467758	-2.41674	-2.96675	-3.13869	-4.7361	-3.95435	-3.78693	-3.68796	-0.233293	-2.66105	-2.43995	-3.74975	-4.19441	-4.14172	-5.19025	-4.16277	-3.10162	-1.1544	-4.25708	-3.3963	-4.69939	-2.86097	-3.96256	-3.79461	-3.40533	-4.74338	-4.91478	-3.49242	-5.33734	-4.18257	-4.52812	-5.26581
RAB11FIP1	-4.80169	-2.29889	-1.49254	0.560418	-4.03445	-2.07751	-1.1297	-4.05999	-2.61962	-2.13685	-1.20928	-3.5328	-1.57178	-4.56916	-0.393234	-4.26292	-1.19187	-0.0570087	-1.72345	-3.83659	-5.78924	-4.42055	-4.56237	-5.2479	-4.62306	-0.128295	-4.87108	-3.90241	-3.34189	-6.0045	-4.98586	-4.0932	-2.34646	-4.62335	-0.49753	-2.53877	-0.342969	-1.88628	-0.247432	-3.64299
CERS6	0.077156	-1.48403	-1.56568	-0.598257	-4.18004	-1.97334	-2.25279	-4.06435	0.581485	-1.91232	-2.6747	-3.72788	-3.06763	-4.11568	-3.88195	-4.31132	-3.8113	-3.46146	-3.67629	-3.81849	-3.88502	-3.65663	-0.103129	-4.0998	-5.67581	-4.23048	-5.12997	-2.20348	0.366827	-6.08387	-4.07894	-3.92668	-3.38506	-3.75358	-5.45793	-5.22509	-4.01197	-3.72173	-1.21553	-5.01909
NBEAL2	-1.75274	-1.27711	-1.84234	-1.5571	-4.27098	-2.32357	-1.97013	-3.82189	-1.09178	-1.65065	-1.86541	-5.12354	-3.56483	-4.5841	-1.75879	-1.54917	-2.17172	-2.50994	-2.46086	-1.97807	-4.60075	-4.57099	-4.22437	-2.24203	-2.28553	-1.50362	-3.48799	-3.90866	-3.07626	-3.15114	-1.23368	-3.00004	-4.30941	-5.82593	-4.67203	-2.99389	-3.74512	-2.33714	-5.12636	-5.94751
QSOX2	-1.77404	-2.49581	-1.90503	-1.87214	-3.73391	-1.99084	-0.90737	-4.15685	-4.01208	-3.31804	-2.39796	-5.53162	-4.39342	-3.92246	-4.63315	-5.08593	-3.84458	-2.07651	-2.90451	-3.26424	-5.37495	-5.26461	-6.04168	-3.23768	-4.72372	-4.9799	-4.77802	-3.86942	-4.93897	-5.69519	-2.65681	-3.65922	-4.56894	-4.42712	-5.19693	-4.54597	-3.94917	-4.68254	-3.3201	-4.30556
LARP4	-4.12235	-1.18997	-1.6391	-1.47417	-3.37248	-0.86818	-2.99862	-2.51192	-3.91765	-4.4168	-3.42544	-5.02504	-4.29428	-4.25339	-3.91605	-3.96902	-2.64774	-3.55777	-5.05369	-5.21177	-0.310629	-3.74034	-4.21807	-4.87773	-3.08716	-5.62025	-5.89266	-3.95518	-2.85934	-4.12461	-4.41263	-4.59179	-4.56158	-3.85808	-3.87336	-5.22749	-4.07823	-5.03135	-4.27455	-6.23375
INTS8	-3.07566	-3.40906	-3.47512	-2.90443	-3.60988	-3.11763	-1.94022	-3.64832	-3.43589	-3.106	-4.00754	-3.98155	-3.16984	-3.42222	-2.87701	-3.73398	-4.28192	-4.18276	-2.07884	-3.68634	-5.92545	-3.70802	-3.40302	-5.29029	-5.12686	-3.40165	-4.20586	-2.48357	-3.59929	-4.16862	-4.82619	-5.41779	-5.36913	-4.15994	-4.62894	-4.2174	-3.54238	-4.92474	-4.504	-6.38348
MARK2	-1.44432	-3.63982	-0.218639	0.038769	-3.53886	-0.759331	-2.25812	-4.69332	-2.30177	-2.11171	-4.22791	-5.04049	-3.80969	-3.93558	-3.76741	-1.0748	-1.13147	-1.23822	-1.21385	-2.39984	-4.91992	-5.51465	-2.9027	-5.1308	-4.11766	-4.28107	-4.73174	-2.0755	-1.01977	-5.11681	-1.8493	-3.76525	-2.93128	-0.471359	-1.97981	-3.65572	-4.22226	-4.40739	-5.4282	-3.57634
COX15	-1.86117	-1.34632	-1.12305	-1.76584	-4.17018	-3.68193	-3.79912	-4.70039	-5.57588	-5.01963	-2.9227	-3.15479	-3.00988	-4.35739	-4.48643	-4.61974	-3.47433	-1.68686	-3.56239	-3.91039	-4.76514	-4.7979	-5.05365	-4.16648	-4.95289	-3.49898	-3.69754	-4.99525	-4.63006	-3.57097	-4.19231	-4.75905	-4.16081	-3.86897	-4.24463	-3.76175	-5.5387	-4.24371	-3.83271	-4.16823
EIF3M	1.24623	1.15604	1.65005	0.582332	0.693533	1.61848	1.5362	1.19396	2.04647	1.38681	0.785989	0.500358	0.956025	0.691305	0.990401	-0.465806	0.961228	1.50571	1.97209	1.32046	-0.01328	-2.37619	-0.00172357	0.674336	0.580776	0.292519	0.0463928	1.0729	0.443959	1.00514	0.754211	0.433121	1.33415	0.271135	1.20903	0.823599	1.19939	0.449266	0.946929	-0.0409159
PARS2	-1.02589	-1.96615	-1.76842	-2.41682	-3.82246	-4.63797	-3.68044	-4.59485	-5.15522	-3.05817	-2.92062	-4.55912	-3.42381	-4.11716	-4.63771	-3.84918	-3.71546	-4.26343	-3.33044	-4.75802	-4.6633	-6.06609	-4.33368	-1.26268	-3.49008	-3.2123	-5.01944	-4.47199	-3.33406	-5.49359	-4.09902	-4.75075	-4.72019	-4.41633	-5.47352	-4.97909	-4.02263	-4.42369	-3.43565	-4.88815
HS2ST1	-1.14841	-2.27732	-2.58458	-1.8592	-3.71302	-3.06609	-3.91276	-3.44565	-2.71	-2.57674	-4.20663	-5.53645	-4.03812	-3.93898	-3.69381	-3.59649	-3.88256	-4.13675	-2.89276	-3.29392	-4.86243	-4.27368	-4.73117	-5.7341	-5.11752	-2.80757	-4.82213	-4.36243	-3.75312	-5.43863	-3.82016	-4.93612	-3.3034	-5.39632	-4.96546	-4.60931	-3.97242	-3.73749	-4.60498	-5.97077
MRPL21	-2.56706	-1.94052	-0.604957	-0.266278	-0.830263	0.427242	0.557001	-0.254537	-2.72978	-0.544534	-3.12472	-4.67119	-1.86841	-1.83938	-1.59618	-0.467158	0.000405465	-2.2271	0.756975	-0.0113407	-4.14234	-4.80615	0.578749	-4.28868	-4.47444	-5.25091	-4.79938	0.216682	-4.32034	-5.07854	-1.46857	-4.34636	-4.16721	-3.0817	-4.26443	-0.298074	-4.13422	0.703187	-3.98172	-5.92523
NUFIP2	-0.477112	-2.43516	-3.08968	-0.0521179	-4.542	-0.709606	-1.47752	-0.686665	-0.488369	-1.69657	0.0372779	-4.01005	-2.17754	-3.21198	-2.48437	-0.715278	-1.35912	-1.599	0.444129	-1.75584	0.420402	-5.20167	-1.2486	-1.211	-1.73311	-0.547298	-5.82721	-5.752	-4.22705	-4.4865	-4.25248	-4.26523	-2.66194	-1.06866	-4.13289	-4.70034	-3.62196	-3.91148	-2.52799	-2.1094
CLASP1	-3.17567	-2.78894	-2.94578	-2.58116	-3.13599	-2.6778	-2.97219	-2.23771	-2.79926	-3.09913	-3.27296	-3.34758	-4.18761	-4.93288	-4.58751	-3.22501	-2.63558	-3.99036	-3.92939	-4.77907	-5.17008	-4.14297	-4.25922	-5.04785	-3.41632	-3.9878	-3.13731	-4.83786	-3.9203	-5.42597	-4.34519	-3.3879	-3.80598	-5.04835	-3.77821	-4.31167	-4.58265	-3.97421	-4.19413	-6.53137
POGLUT3	1.10499	-2.37658	-1.51957	-0.485816	-1.78059	-0.217046	-2.87392	0.449971	-1.28839	-0.960089	0.705374	-0.648067	-1.42169	-2.23564	-2.92173	-0.562312	-1.75241	0.624826	-0.763582	-0.647169	-4.48418	-5.49242	-3.0701	-4.01447	-1.45141	-3.13931	-2.18672	-3.80835	-4.42722	0.0957991	-0.762878	0.742302	1.24348	-2.61868	-3.38109	0.178154	-0.19949	-1.04346	-1.76857	-3.22695
MRPL10	-1.91113	-1.98022	-3.38058	-2.90319	-3.44692	-2.03216	-1.27864	-1.21274	-3.1287	-4.07313	-1.56403	-4.93353	-3.89281	-3.33179	-1.12737	-4.78131	-4.63863	-2.71539	-4.62307	0.0141937	-4.55803	-5.34557	-2.62242	-5.24016	-4.84603	-3.69631	-4.34355	-1.4046	-3.9128	-4.44601	-5.1214	-1.76123	-3.14483	-5.28815	-4.46998	-4.06598	-0.820109	-2.62733	-3.55882	-5.70508
PATL1	-2.0896	-3.3902	-3.35097	-2.75004	-4.69398	-2.82995	-1.95326	-2.41929	-2.00799	-4.85791	-3.95894	-4.91135	-5.26033	-4.37306	-3.6856	-4.84422	-2.44562	-2.60393	-1.85803	-3.61681	-4.40083	-4.00165	-4.60457	-3.69956	-5.15454	-4.59581	-4.52682	-3.80531	-4.74391	-5.21967	-3.15252	-4.5858	-5.09992	-5.67608	-3.90773	-5.3865	-4.56807	-3.61546	-4.87544	-2.57899
PBRM1	-3.01081	-3.07218	-2.96942	-3.22855	-4.18587	-3.31491	-1.14399	-2.76437	-2.3083	-2.5768	-3.9416	-5.12957	-4.32927	-5.35669	-4.76309	-3.76014	-4.20001	-3.18313	-3.03574	-3.98175	-4.85758	-5.22697	-1.92512	-4.28714	-4.99447	-4.1787	-3.63925	-4.16197	-4.24795	-5.23547	-5.32784	-4.86436	-2.46835	-4.26719	-4.98965	-4.42122	-3.96091	-2.94237	-4.65654	-5.86845
NLRX1	-2.08846	-2.49252	-3.09122	-3.04451	-3.67132	-2.72067	-3.12545	-2.95183	-2.82278	-3.72817	-2.26089	-4.23952	-3.93873	-5.55837	-3.27279	-3.93043	-3.79516	-2.56818	-4.60157	-2.9851	-5.53974	-4.82495	-4.85184	-3.37774	-5.41575	-3.03598	-4.24539	-3.87442	-4.20876	-4.8409	-3.65042	-4.207	-3.02418	-4.47725	-4.52344	-1.90361	-4.11789	-2.75784	-4.52735	-6.29856
LUZP1	-3.6187	-3.24011	-2.74022	-0.43969	-2.60608	-2.82112	-2.33148	-3.40384	-2.76084	-5.00978	-3.84186	-4.58898	-4.72978	-3.98563	-4.10238	-2.97898	-4.23212	-4.93129	-2.52744	-4.64012	-3.89907	-3.27681	-4.94672	-5.33224	-5.07681	-4.68631	-4.57024	-4.39304	-4.03751	-3.20393	-4.36853	-4.6183	-4.43144	-4.71978	-4.75672	-4.52017	-4.75803	-4.24556	-5.00378	-5.36182
IQGAP3	-3.69935	-4.10559	-1.66224	-1.32158	-3.21078	-0.00217058	-0.937353	-4.10801	-1.33557	-4.0209	-2.97328	-3.90019	-3.96552	-3.37628	-3.05368	-4.21003	-3.50307	-3.45301	-3.96967	-4.37531	-5.02211	-4.71599	-5.03294	-3.69965	-3.95688	-4.30356	-3.82597	-4.69389	-4.00744	-5.54821	-4.37693	-4.0258	-4.87468	-5.52743	-3.51017	-4.13336	-4.08964	-3.81149	-5.26412	-5.53187
RALGAPB	-0.0658978	-0.920844	0.207037	-1.39282	-0.502875	-2.48033	-2.73893	-0.336197	-0.443718	-0.851267	-0.242674	-3.84359	-1.79647	-1.3862	-0.961456	-4.01935	-3.56163	-0.0409589	-4.888	-0.323045	-4.44101	-4.19883	-0.951666	-1.71812	-3.25997	-1.5203	-1.79121	-2.32988	-0.224964	-2.24097	-1.11196	-4.73738	-4.37206	-2.0101	-1.07378	-2.26251	-0.0915619	-3.36569	-2.29466	-4.65221
VRK2	-3.20523	-2.89576	-3.95915	-4.37748	-3.10085	-3.29661	-4.08843	-5.297	-4.16625	-4.3894	-3.25366	-4.59562	-4.01711	-4.54686	-3.7028	-4.24172	-2.63426	-3.82958	0.151225	-3.66754	-5.03428	-4.42914	-4.3063	-5.29822	-3.12588	-4.13281	-4.33051	-4.32151	-3.94322	-3.89466	-4.62156	-4.38846	-5.20331	-3.92387	-5.23364	-4.51826	-5.06768	-3.99634	-3.60838	-6.7179
RAB43	-4.06633	-4.26186	-4.35119	-3.37834	-3.638	0.755166	-3.59291	-4.12347	-4.49909	-3.58757	-3.14266	-4.61268	-3.46729	-1.96773	-1.93488	-5.26854	-0.115444	-4.25617	-4.045	-3.1633	-3.69317	-3.70863	-4.25416	-6.01513	-4.5744	-3.63092	-4.52089	-3.20128	-4.40225	-5.51929	-4.54378	-4.12884	-3.40946	-4.18275	-2.84622	-4.16332	-4.73009	-4.54553	-2.02323	-6.00726
ZDHHC13	-1.39494	-1.96617	-2.19959	-1.4775	-3.41099	-2.18376	-2.94639	-4.48543	-0.915556	-1.70846	-5.1564	-3.86051	-3.45254	-5.03065	-3.75114	-4.45594	-3.81216	-4.57479	-3.99253	-3.33807	-4.77116	-4.03092	-5.76074	-4.36656	-4.67934	-3.77192	-5.15393	-5.06946	-4.97677	-4.78485	-4.36984	-3.50033	-4.5268	-3.91533	-0.765268	-4.70035	-5.81651	-4.82809	-4.47206	-5.95663
TRAPPC5	-2.3358	-3.95059	-2.06933	-1.98225	-3.16441	-1.51367	-2.36028	-3.9171	-2.05235	-2.57134	-1.22601	-3.78707	-2.42236	-3.36495	-3.52799	-1.83926	-2.41258	-5.08083	-4.06098	-4.44323	-4.91465	-4.80291	-2.46656	-3.55455	-4.1577	-3.05471	-3.67372	-4.46225	-4.10966	-4.73738	-4.92463	-3.75798	-2.9326	-1.67694	-4.1299	-4.92635	-5.58944	-4.09495	-4.7918	-4.26052
ARMC8	-0.394075	-3.77044	-3.9838	-0.427219	-5.42211	-0.558859	-0.696652	-0.901566	-2.68412	-2.2546	-1.06394	-4.63443	-4.48055	-4.24892	-4.69472	-3.70413	-0.0905957	-1.51842	0.452912	-4.07967	-2.16996	-5.58099	-4.83339	-5.22417	-4.26117	-3.4077	-3.64814	-4.6954	-4.30936	-4.76227	-4.61605	-4.42626	-3.73612	-3.68251	-4.05276	-4.3538	-3.93275	-0.556429	-1.87282	-2.28992
ERI1	-3.94593	-4.29368	-1.3379	-3.31325	-3.99815	-1.47521	-1.73523	-3.44226	-4.19526	-3.20666	-3.32145	-5.1827	-2.87682	-3.30847	-4.74809	-3.94103	-4.38085	-4.27071	-4.25432	-3.93875	-4.52964	-3.25857	-3.90855	-5.55197	-3.82775	-4.47244	-4.83102	-3.66258	-3.35392	-4.04358	-3.84625	-4.29165	-4.25458	-4.92549	-4.97798	-5.37653	-3.59795	-4.4755	-2.71966	-4.47024
NUDCD3	-4.48626	-4.15275	-4.16315	-4.2103	-3.00792	-0.250849	-3.05135	-4.18921	-3.28639	-4.72214	-3.06817	-4.38909	-4.59524	-4.30709	-4.98175	-3.15165	-3.33318	-3.40031	-4.02213	-3.65054	-4.94974	-4.00792	-5.52459	-4.42071	-3.34981	-4.17639	-4.93431	-4.38222	-3.89012	-4.8656	-5.05992	-4.26078	-4.37462	-4.75231	-4.85472	-3.78657	-4.8369	-4.13815	-2.91446	-4.38674
GCC2	0.445537	-0.216781	1.28972	0.204009	-0.276163	-5.0922	-3.94048	-0.113481	0.498166	-0.535713	1.37113	-4.41242	-1.17977	-1.02534	-0.976	-0.573776	-0.900071	0.258521	-0.224003	1.25965	-5.28312	-4.12969	-0.246033	-0.604185	-3.00261	-0.803391	-2.83693	-0.987193	-3.57227	-3.19683	-3.8887	-0.491292	-3.72457	-4.46168	-1.49186	0.158696	1.03249	-1.42326	-0.494933	-6.22037
CDAN1	-4.38888	-1.05205	-4.08085	-3.24348	-4.16735	-4.25801	-3.55286	-3.74093	-4.40918	-4.76429	-5.1086	-5.08024	-3.74117	-3.92271	-2.4831	-4.57909	-2.73165	-4.4785	-3.59482	-4.0992	-3.99989	-3.84973	-4.10521	-4.96235	-4.7245	-4.84077	-5.24772	-4.99608	-3.49624	-5.40046	-4.95375	-5.13608	-5.2224	-5.14088	-3.82503	-4.34158	-4.89219	-3.55309	-4.87665	-7.63615
SUGP2	-3.77476	-4.39807	-4.59183	-3.57232	-3.88987	-5.15469	-4.28273	-3.37767	-2.69229	-3.35273	-3.91211	-3.76338	-3.36369	-2.50582	-3.01304	-2.19396	-3.03766	-2.81201	-1.12304	-3.60975	-5.57682	-4.8247	-4.81397	-4.01135	-4.84637	-3.68795	-5.1664	-3.84287	-2.46367	-3.4705	-2.17711	-2.60404	-4.58127	-5.42364	-3.31797	-4.22589	-3.78936	-4.65303	-3.36083	-5.36919
PARP9	-0.754348	-0.988596	-2.69909	-1.28145	-0.578482	0.175457	-0.675903	-3.63456	-0.574104	-2.6778	-1.818	-3.90286	-2.02197	-3.53803	-0.190387	-2.01969	-0.091389	-2.44083	-1.00088	-2.12782	-3.66514	-3.71344	-1.51174	-4.89211	-4.07183	-4.28278	-5.15523	-4.05228	-3.7351	-1.30876	-4.81321	-4.5553	-0.841819	-2.59222	-2.08354	-4.95388	-4.69747	-3.39239	-0.601334	-6.60967
KIAA2013	-0.893855	-2.45254	-2.19134	-1.45185	-2.2331	-4.11238	-1.9038	-3.64429	-2.06928	-2.54704	-4.02262	-3.58778	-1.91854	-5.1375	-1.5471	-3.3052	-0.671055	-1.51021	-2.04249	-4.28253	-2.24291	-5.79999	-2.1367	-1.79636	-3.66802	-2.12115	-4.74678	-3.76255	-3.87131	-4.30824	-3.80714	-4.29202	-3.36716	-2.1951	-3.80832	-2.5392	-1.94353	-3.83618	-2.60473	-4.64751
MICU2	-1.00136	0.0443158	-0.636308	-0.69389	-0.401394	-1.90971	-1.2383	-1.71474	-1.28348	-1.00711	-0.827547	-4.33177	-4.53885	-1.30442	-1.11517	-0.62688	-0.51663	-0.863607	-0.249002	-1.41821	-5.38739	-2.17761	-0.980961	-1.47342	-0.964334	-1.59109	-2.25788	-0.738351	-0.96076	-3.77141	-1.13045	0.289471	-2.73054	-4.86006	-0.644599	-0.836414	-3.79651	-1.51447	-2.21825	-4.76823
RPTOR	-3.65371	-4.48525	-2.31683	-5.72175	-2.93432	-4.17563	-4.66811	-5.38138	-4.47835	-3.46248	-3.84026	-3.31417	-3.95884	-3.75016	-2.54003	-2.91944	-2.1589	-3.30684	-2.13033	-3.50145	-4.87197	-5.17374	-4.74751	-5.15331	-3.32502	-3.8073	-2.65882	-3.92704	-4.9323	-5.16583	-5.22945	-4.78245	-3.74057	-4.04787	-5.10968	-3.89372	-3.98786	-4.49941	-3.76373	-6.73882
VPS52	-2.54931	-2.19681	-2.6802	-1.38639	-2.39667	-1.58578	-2.52478	-1.41184	-2.93117	-3.54874	-2.53414	-2.88007	-3.39908	-3.98137	-2.05223	-3.95995	-2.25531	-2.16214	-2.28046	-2.59044	-4.40346	-5.23361	-5.60973	-2.12995	-3.16986	-2.0853	-5.40662	-3.17324	-5.65204	-2.59599	-2.64253	-1.98772	-4.81383	-4.88569	-2.04725	-4.2768	-4.90943	-2.61228	-1.98075	-5.98286
HDDC3	-3.23225	-1.65686	-3.952	-4.54082	-2.83989	-4.60503	-3.97748	-3.67654	-2.76391	-3.64139	-3.43129	-4.52366	-3.55312	-4.61631	-4.49429	-1.61114	-2.55063	-4.70948	-2.76324	-3.2864	-4.44371	-3.78408	-4.3348	-3.92234	-5.13656	-4.64365	-3.1494	-2.88572	-4.06194	-4.36668	-5.52453	-3.56634	-3.56313	-4.40096	-3.97749	-5.79087	-4.04425	-2.87207	-4.20897	-5.31361
ATPAF2	-2.97151	-2.80211	-0.55455	-3.93024	-4.06039	-1.91784	-4.5767	-2.24873	-2.76007	-3.70786	-4.32522	-3.97512	-4.70907	-2.75217	-3.87418	-1.78976	-2.50125	-2.97254	-1.56919	-4.32853	-5.21468	-6.40052	-4.31112	-3.82854	-3.5845	-4.26719	-1.35672	-5.30018	-4.92795	-2.64995	-4.62435	-3.56543	-3.10092	-3.31641	-4.51484	-5.86323	-3.63538	-4.36737	-2.91881	-3.03085
SLC66A3	-1.72415	-2.47148	-3.29187	-4.55074	-3.58436	-3.64713	-3.05082	-4.40724	-3.59512	-3.74882	-4.31263	-3.68576	-4.39428	-3.53829	-4.71913	-5.02161	-4.0586	-4.68426	-3.88917	-2.81891	-4.0366	-4.98465	-4.87166	-4.01585	-4.08442	-5.07427	-5.59769	-4.09388	-4.19003	-3.45857	-5.14461	-4.61627	-3.78417	-3.83175	-3.36106	-5.61912	-4.54223	-2.9176	-4.16199	-4.53327
UBR7	-4.52973	-4.01421	-4.45324	-2.94582	-3.64244	-3.19771	-1.3225	-3.2859	-3.39175	-3.46233	-3.58611	-4.89897	-4.95256	-4.37535	-4.46201	-3.87105	-3.98733	-5.12983	-3.83555	-3.26059	-3.3706	-5.41634	-4.09975	-5.17935	-5.18532	-3.32002	-5.50527	-3.63702	-4.18491	-4.82413	-3.48763	-4.73292	-4.36445	-5.07954	-4.99339	-3.86082	-4.90749	-4.3363	-3.65518	-4.85641
MRPL43	-1.55439	-0.190276	-0.62913	2.01838	0.0108662	-0.765084	0.797664	-2.67074	-0.209246	-4.13738	-1.12082	-4.31782	-3.94775	-4.47812	0.251451	0.569276	0.552068	0.556196	1.87405	-3.97046	1.5422	-4.83555	2.47327	1.35564	0.828914	-0.268025	1.19082	0.589324	1.97159	1.29676	-2.65021	0.307392	-0.429466	0.996278	1.15071	-0.0410569	-0.268317	1.0355	0.0769949	-1.31889
GATD1	-0.414892	-0.458857	-0.575257	-0.928756	-4.26802	-3.18177	-4.227	-2.02094	-0.367791	-2.23654	0.100641	-3.90266	-2.01346	-3.68691	-4.81579	-3.96074	-0.898422	-0.315186	-1.576	0.046719	-5.65379	-4.60596	-2.42503	-3.41886	-2.84794	-4.28414	0.0482717	-2.46454	-1.54085	-4.14543	-1.19122	-2.51015	-0.0504245	-0.66204	-5.75901	-5.37431	-3.41243	-3.5492	-4.51446	-5.67503
UBAC2	-3.81395	-3.83707	-4.50838	-1.88346	-3.35235	-3.28829	-3.57277	-4.32557	-3.74337	-3.65522	-2.69879	-5.61354	-4.0377	-3.89154	-4.42644	-3.38299	-3.0735	-3.15499	-1.15825	-3.99554	-4.64128	-5.2015	-4.90803	-4.44587	-3.66307	-3.71474	-2.34782	-4.68986	-3.93432	-4.8234	-4.71003	-4.20447	-3.70623	-4.38626	-3.6218	-4.3686	-3.45402	-4.19468	-4.34622	-6.33905
TMEM87A	-1.70637	-2.32751	-2.03198	-1.68827	-3.39381	-2.31175	-2.95813	-3.53213	-3.89603	-4.0175	-2.68987	-3.93835	-3.08555	-3.23674	-2.87272	-5.05817	-3.74237	-3.77079	-3.606	-4.44031	-3.88644	-4.43606	-3.07681	-5.40612	-4.38009	-2.07498	-5.1973	-5.53178	-4.3881	-6.26678	-1.96738	-2.89206	-1.96679	-4.322	-2.25057	-5.4073	-3.73549	-5.37004	-3.90638	-5.61897
LEMD2	-0.247677	-1.15273	-1.29657	-0.308691	-1.25912	-0.942005	-0.967974	-1.62282	-2.15295	-2.75277	-0.827747	-4.37747	-5.01509	-0.115325	-0.781935	-0.735611	-0.995598	-0.940227	-0.796234	-0.587371	-0.0605791	-0.517216	1.14189	-1.14577	-0.932321	-0.531104	-0.338822	-0.394863	-1.03192	0.548816	-0.416831	-1.36781	-0.59127	0.0427064	-0.252057	-1.42384	-0.777061	-0.042292	-1.53112	-1.95733
PIK3C3	-1.61124	-2.44891	-2.50434	-2.74045	-3.65697	-1.07966	-2.31131	-3.4387	-3.59445	-4.43816	-3.12721	-3.57734	-4.78439	-4.26774	-2.82432	-2.20052	-4.2728	-2.5266	-0.559112	-5.11313	-4.85915	-5.34384	-4.81362	-3.80725	-5.83432	-4.03732	-3.25172	-3.12409	-4.48182	-3.54861	-3.78861	-4.06367	-4.15862	-4.78539	-3.87457	-4.6813	-4.05906	-3.80284	-3.04281	-3.81412
SLC30A7	-1.84792	-1.49736	-2.74938	-3.82475	-3.72768	-3.59856	-3.83546	-2.10661	-0.187207	-1.7269	-1.9133	-3.66628	-2.5658	-4.26059	-3.13159	-2.74804	-0.670165	-1.44311	-1.18419	-4.32069	-4.86818	-6.13161	-5.67285	-4.64893	-4.74375	-0.550397	-3.71225	-3.81878	-4.24904	-3.95818	-3.61802	-1.70984	-4.6013	-5.95787	-4.538	-4.4867	-4.33622	-1.79912	-4.1467	-4.30483
TSTD1	-0.316378	-1.75577	-1.18912	-0.169506	-1.97639	-1.83566	-0.993322	-1.40133	-0.742809	-2.32608	0.197927	-3.34378	-0.107734	-0.661392	-0.0625765	-2.26075	0.26967	-1.72581	-0.56775	-0.378411	0.427794	-3.06163	0.462323	0.94841	0.342444	-0.0189484	0.138471	-1.29181	-0.27826	-0.152461	-0.207701	-0.777307	-0.199514	-0.771851	0.0284097	-0.598888	-0.955148	0.234919	-0.690448	-0.0228077
WDR48	-2.64471	-3.24084	-5.29211	-4.49357	-3.75604	-3.34059	-3.01525	-3.69673	-4.34745	-3.62145	-3.45685	-3.3513	-3.89257	-5.29666	-3.77526	-3.33329	-2.46166	-2.99547	-1.57007	-4.97189	-4.91165	-4.20744	-3.68815	-5.32185	-4.53357	-3.25623	-3.83976	-4.36625	-4.13297	-3.77897	-4.92561	-4.02016	-3.34773	-4.93771	-3.86358	-5.10924	-4.47546	-4.98689	-3.46567	-6.35361
CYP2W1	2.58809	-3.96134	-4.07874	-3.17781	-4.52457	-2.61189	-2.77503	-3.61551	-3.82574	-4.25671	-3.90117	-2.853	-3.58823	-5.42455	-3.48114	-4.35441	-2.74384	-0.840852	0.0247472	-2.67891	-5.01545	-4.24358	-4.57128	-5.70908	-4.47442	-3.36385	-4.71822	-2.51937	-3.62358	-5.36698	-4.20553	-4.87031	-4.19503	-5.01406	-5.20399	-6.02829	-5.01656	-4.71298	-4.46342	-4.26199
GSDMB	0.679158	0.187557	-4.61836	-3.0962	-4.02535	0.501411	-1.39578	-1.29348	-1.4606	-0.689336	1.38041	-4.29602	-1.67753	-5.27903	-1.41677	-2.01505	-1.28635	-2.02808	-5.29701	-1.10966	-2.99792	-3.73401	-3.7358	-2.23402	-2.88745	-4.04422	-3.8874	-4.77764	-3.62607	-3.71109	-3.46172	-1.67515	-5.44278	-3.23784	-1.6224	-1.34653	-3.32229	-3.86239	-4.10848	-5.88584
SLC35B2	-1.04627	-4.60929	-1.73126	0.30105	-4.0703	-1.59254	-2.8583	-1.69205	-1.06463	-2.8361	-5.05123	-4.03051	-2.40488	-4.26089	-3.37505	-2.17958	-0.221576	-4.14693	-0.278751	-5.04892	-0.679444	-4.8145	-2.44274	-4.51299	-2.61218	-2.76304	-3.23569	-4.91071	-4.61404	-3.75271	-1.9771	-4.39116	-4.61083	-4.31089	-3.89944	-4.45464	-4.11307	-1.94107	-3.50026	-5.08308
SLC25A40	-3.87262	-3.1958	-4.61741	-1.76419	-4.1105	-0.59407	-3.32479	-3.2731	-4.1593	-3.85314	-0.44923	-4.99296	-1.85833	-3.51089	-3.76687	-4.35371	-2.74362	-4.02264	-4.38765	-4.26654	-4.76143	-3.91403	-1.55693	-4.48641	-4.49226	-3.36041	-4.29907	-3.70377	-4.49121	-5.78423	-4.91144	-4.19275	-3.53168	-4.675	-3.9083	-4.77946	-3.92673	-3.64676	-4.1209	-5.11571
TMEM167A	-1.55149	-1.6467	-3.68253	-4.1946	-4.47655	-2.53646	-1.31372	-2.14437	0.111368	-0.248046	-4.0515	-3.64744	-4.74472	-1.84415	-4.17078	-4.01682	-3.2777	-4.9476	-3.8591	-4.56673	-3.94027	-5.72067	-4.74213	-3.73367	-5.46061	-4.43612	-3.52281	-3.17006	-4.80771	-4.82389	-4.31676	-4.10814	-5.73427	-5.4361	-3.91513	-3.67371	-4.11174	-3.86283	-3.55825	-5.34033
GEMIN5	-4.57785	-0.954689	-0.62547	-2.05727	-4.43291	-1.98509	-1.67157	-1.88338	-0.929258	-2.70766	-1.13614	-3.49958	-4.12404	-3.83065	-2.19997	-3.85621	-0.729751	-0.575554	-1.52367	-1.63334	-5.87839	-3.26406	-4.69596	-5.11337	-0.783508	-3.88571	-4.87183	-5.17891	-3.80479	-4.88001	-0.536641	-1.44943	-4.03059	-5.22093	-3.96538	-5.0952	-2.0999	-0.46435	-2.13521	-4.91651
PIGO	0.0626654	-1.09365	0.027928	0.634191	1.50774	-1.00732	-4.38545	0.937147	-4.39587	-0.0607418	-1.97311	-3.88946	-3.05559	-4.74758	-3.66166	-3.19386	-4.91136	-3.89904	-3.99233	0.343838	-4.67393	-3.37251	1.34233	-1.70197	-5.07118	-4.55065	-4.51945	0.580679	-4.1592	-4.6885	-3.41365	-3.94101	-4.26301	-4.49619	-0.766087	-4.02656	-4.74449	-4.41671	-4.97733	-6.26588
GIPC2	0.0783607	-1.61299	-1.24211	0.043801	-4.30873	-2.60814	-3.72076	-3.80048	-4.60434	-4.25935	-4.19558	-4.45509	-4.31706	-5.13416	-3.30392	-0.784521	-4.01138	-3.11559	-3.86636	-1.7949	-4.78581	-4.6209	-4.94529	-4.47675	-3.98936	-3.75677	-3.08198	-3.66267	-4.28507	-4.69255	-0.872759	-4.22584	-4.66677	-6.2818	-4.83134	-5.45585	-4.96601	-4.44509	-5.40613	-6.82102
NOC3L	-1.85791	-1.65865	-0.497108	-1.58732	-1.8915	-0.985664	-0.743213	-1.56021	-0.122198	-2.29144	-0.614648	-2.42774	-3.17175	-4.03971	-1.9464	-2.07167	-1.71681	-1.62716	-0.448573	-1.78417	-4.78555	-4.58195	-0.914189	-5.37608	-1.58428	-1.2861	-1.81123	-1.46528	-4.2374	-4.09306	-3.90815	-4.87798	-3.66422	0.087767	-4.95513	-4.42529	-3.5296	0.0567228	-4.77031	-1.34508
SMAP2	-2.83149	-3.72883	-3.55164	-3.53902	-3.33602	-3.25036	-4.58978	-3.75247	-3.23276	-4.13854	-3.29008	-4.73344	-3.59068	-3.06862	-0.353879	-4.90394	-2.93767	-3.53156	-4.70055	-3.54961	-5.80286	-1.6265	-4.06426	-2.88369	-3.11189	-3.98093	-6.3184	-4.08957	-4.69328	-4.33601	-4.35996	-5.17079	-3.15031	-3.67346	-4.18093	-3.55488	-3.65982	-5.11823	-4.18259	-5.40378
TMEM263	-3.6563	-4.55013	-3.04386	-4.37185	-4.02282	-0.377412	-4.32459	-4.22127	-3.24017	-2.27649	-0.466212	-4.46486	-4.82534	-3.5035	-4.44378	-4.01882	-0.914389	-3.59812	-1.36198	-2.43662	-4.58893	-5.06976	-4.29045	-4.21698	-6.22811	-1.29105	-4.57468	-5.06937	-4.21489	-5.51697	-3.83591	-4.84008	-4.98022	-5.19354	-3.75439	-4.72342	-4.79606	-1.78064	-3.92456	-4.82024
STAG1	-4.03238	-2.95469	-4.47749	-5.64315	-2.35901	-3.03309	-4.03666	-2.43	-3.76623	-3.64633	-3.01425	-4.58794	-4.14967	-4.68895	-4.17019	0.863783	-0.838008	-0.96195	4.44793	-5.06278	-3.93884	-4.99852	-5.18653	-3.67605	-5.40774	-4.24824	-4.03815	-4.16148	-5.12296	-6.54233	-4.92078	-3.94969	-4.2224	-4.55135	-3.74699	-5.45721	-2.20061	-3.38775	-4.99161	-6.37132
PCNP	-3.6244	-1.12054	-0.400687	-0.92166	-3.02541	-0.365566	0.766458	-0.00533134	0.291729	-3.59687	-0.381037	-4.11704	-4.0771	-3.75374	-1.20309	-2.33681	0.309431	-2.31607	1.1275	-1.77558	0.195693	-6.0002	-4.70435	-0.970199	-1.62191	0.61637	0.74865	0.373702	0.5396	1.11416	-0.73127	-0.517736	0.29842	1.5194	0.270111	-0.960403	0.309049	0.765909	-0.266066	-0.588673
SLC44A1	-0.18788	-0.270647	0.337152	0.531202	-0.435126	-0.286135	-0.171651	-0.605577	-0.727765	-1.04088	-0.367536	-1.51083	-0.513637	-0.895044	-0.644683	-1.79304	1.06709	-0.554711	0.0771581	0.109649	-0.99531	-0.978862	-1.61269	-0.691286	-1.94241	-0.305493	-0.965319	-1.39398	-0.387969	-1.39028	-0.472947	0.0586888	-1.4042	-0.939378	-0.539342	-0.326325	-1.28499	-0.675458	-0.336986	-4.7702
CYGB	-3.44299	-2.58812	-4.00163	-2.8631	-4.06883	-3.55322	-3.76887	-5.33457	-3.77156	-0.747551	-3.17055	-2.56961	-4.4631	-1.09355	-2.28366	-4.126	-3.8389	-0.329377	-3.42919	-2.57282	-4.74612	-4.56789	-3.12734	-4.68546	-4.00637	-2.94902	0.00821317	-4.71395	-3.79933	-4.25024	-3.76688	-4.14971	-4.7228	-4.03475	-4.12517	-1.34541	-4.42095	-3.41482	-4.36654	-4.96589
BRI3BP	-0.587409	-0.394869	-1.73735	-0.525453	-1.47621	-1.09988	0.884017	-5.31388	0.35713	-3.93097	-1.48177	-2.7655	-1.91935	-2.65753	-1.21726	-3.82533	-0.912197	-0.515047	0.676343	-3.4055	0.257443	-5.12048	-3.86539	-2.82639	-2.86777	-0.743417	-3.21552	-0.679589	-2.16453	-5.36184	-1.86056	-4.06096	-3.80977	-1.64902	-1.1223	-1.29414	-4.76831	-2.37748	-0.50619	-7.34163
LZIC	-2.71159	-1.41685	-1.47534	-2.00066	-3.76463	-0.553125	-4.09499	-0.533266	-2.4331	-3.04745	-0.867733	-4.94422	-2.87569	-2.94373	-4.54234	-4.24307	-1.76846	-1.80759	-3.03847	-3.05957	-1.78729	-2.18757	-0.622198	-0.87126	-2.03183	-1.29534	-1.01346	-1.2281	-2.79458	-1.70413	-1.47563	-4.13788	-1.03684	-0.129458	-1.40446	-1.57824	-4.72867	-1.62403	-1.06276	-1.12854
IRGQ	-0.25182	-3.09719	-5.02601	-4.41768	-3.95346	-2.65288	-3.91307	-3.05176	-4.1705	-0.320077	-0.19317	-4.50549	-2.10079	-3.78958	-3.89825	-3.41914	-1.24505	-0.792926	0.0396169	-1.28699	-4.60917	-0.569688	-3.28965	-3.25422	-4.48089	-4.2873	-5.11532	-4.74055	-2.21562	-4.93827	-3.32451	-4.61758	-4.29775	-3.9565	-1.76518	-4.1081	-4.34017	-3.43808	-4.56941	0.179288
PSMF1	0.957255	0.48758	0.591544	-0.96529	-0.45413	1.1893	0.51888	1.67108	0.773759	0.412593	1.16497	0.0143562	-0.40445	0.681574	0.856954	-0.275729	-0.546914	0.452393	0.16523	2.19538	-2.1142	-0.0979454	-1.58786	1.03031	0.00695302	-0.29851	0.264415	-0.459921	0.37046	-0.267666	-0.717981	-0.0378035	0.0709673	0.443857	-0.0707399	0.0206413	0.708356	-0.959167	-0.0058707	-0.0319913
ELMO1	-2.26539	-1.93849	-2.24537	-3.65763	-2.21754	-2.88271	-5.85506	-4.00297	-2.34405	-4.42148	-3.26018	-3.78913	-2.82074	-1.83411	-2.20858	-2.97103	-2.2366	-3.10835	-3.58387	-2.06528	-4.68492	-5.69545	-5.09767	-1.48389	-1.95702	-3.02543	-3.79965	-3.85574	-4.28096	-3.92322	-3.79723	-4.23454	-4.60441	-5.06595	-3.21491	-5.67627	-3.95868	-4.92513	-5.46289	-5.8962
NDRG1	1.80965	1.20106	1.02029	-1.75831	0.998957	2.29539	2.10569	0.994459	1.28894	1.22763	1.82923	-0.644738	1.37598	1.23651	1.08407	-0.613705	1.26534	1.50643	-0.920836	1.65518	1.1852	-1.11506	-2.03638	-0.0455143	-0.547773	0.311938	-1.33187	1.42253	0.410637	-1.63516	1.11048	0.986922	0.942282	-1.52495	1.30058	1.85299	1.07778	1.5541	-0.11625	1.12047
NECTIN2	-4.08659	-1.31439	-2.32907	-0.661106	-3.81027	-1.78024	-1.20043	-1.12631	-0.384479	-1.41892	-0.401035	-5.04162	-3.26977	-3.12163	-3.00245	-0.570313	-4.37562	-0.846892	-2.5821	-0.729401	-4.88267	-5.99513	-2.303	-4.29329	-5.63359	-3.86911	-5.36096	-4.21867	-2.83615	-2.17761	-3.45903	-0.672957	-3.38763	-1.77064	-4.39296	-1.37104	-0.851434	-3.19067	-1.93411	-5.37655
HDAC2	-0.710074	-0.344397	0.00196618	-2.22705	-3.1306	-0.224655	-0.909604	0.177744	-0.667879	0.525775	0.647493	-4.5796	-2.14929	-0.471748	-0.457006	-3.27961	-4.40102	0.121999	-3.78841	1.06995	-3.66239	-4.99063	-4.23227	-4.77721	-4.7684	-0.526454	-4.20962	-1.33244	-0.788897	-5.45247	-5.1291	-4.53369	-4.1094	-6.90402	-0.369551	-4.57109	0.926548	-3.86725	-3.82763	-4.72298
STAM	-1.99438	-1.73081	-0.997374	-3.19644	-3.95787	-1.8751	-1.64575	-3.27215	-2.46561	-1.49914	-1.54553	-2.25968	-3.67498	-1.712	-1.62136	-1.60093	-2.66531	-1.50371	-1.8766	-1.38614	-5.14257	-5.71109	-3.80795	-1.90439	-1.27861	-1.84557	0.0197501	-3.12661	-4.35372	-4.50533	-4.39404	-1.53784	-1.49192	-4.87045	-4.92118	-2.04922	-1.41788	-3.65387	-3.14779	-6.27476
DPF2	-2.48229	-1.7025	-3.13528	-3.19238	-3.1782	-0.248782	-3.6872	-1.18952	-3.41027	-4.05418	-1.04248	-4.84084	-4.5525	-4.78431	-1.49926	-4.21362	-2.31507	-1.91089	-0.801539	-1.22094	-1.55863	-2.24751	-0.0412206	-0.859906	-2.16113	-1.076	-1.59591	-0.855956	-1.38131	-4.96259	-1.83617	-3.57039	-1.45056	-0.822017	-1.02407	-4.83745	-1.14822	-1.43453	-0.973864	-1.56814
CELF1	-2.80884	-2.78153	-2.15135	-3.07775	-2.9432	-1.03329	-3.48316	-3.67062	-3.51155	-3.66967	-4.63561	-4.11571	-3.6625	-2.05638	-5.39515	-2.56088	-3.33344	-1.90729	-3.238	-4.43865	-5.0505	-5.3121	-3.19883	-3.56198	-3.85777	-4.25583	-4.16894	-5.42905	-3.80975	-4.45214	-1.90619	-4.32747	-1.60885	-3.68253	-3.1719	-5.45713	-5.17841	-1.91166	-4.303	-2.9103
SMARCC1	-0.64324	-0.0165267	0.557798	0.576938	-3.45742	0.416641	-1.87568	0.536025	-0.133936	0.48633	-0.321156	-3.83416	-4.24136	-0.0326091	-0.810994	-0.770706	-3.66589	0.954457	-1.37148	-0.0925772	-4.62976	-0.244187	-3.26864	-0.453679	-0.77814	-0.745964	-5.68187	-0.293615	-0.46312	-3.69427	-1.24473	-3.52797	-1.60409	0.224618	-4.82463	-1.04863	0.383465	-0.663118	-1.02171	-4.96307
GCDH	-0.414892	-0.456928	-0.482404	-1.40606	-1.02354	0.19303	-0.398454	-0.479686	0.0825435	0.206252	0.161774	-3.13712	-1.13426	-0.544146	-0.915074	-3.07213	-0.224945	-0.623693	-0.27178	-0.96681	-5.12193	-4.3566	-0.320596	-4.51177	-0.0959638	-1.21522	-1.2277	0.186155	-1.35676	-1.01862	-0.627134	-3.10491	-0.312609	-1.52618	-0.898264	-0.990031	-1.2975	-0.746018	-1.19407	-2.29843
GLMN	-1.90587	-2.16182	-1.21077	-0.697261	-4.42153	-0.212864	-1.3001	-2.23156	-1.37186	-4.36409	-1.15938	-4.41441	-4.13609	-3.33925	-2.7276	-1.72144	-2.02899	-2.41931	-0.39279	-1.09934	-4.55159	-6.22021	-1.44427	-1.84356	-1.63161	-4.21317	-0.739615	-3.04389	-5.35161	-1.41178	-3.33207	-1.14324	-5.04643	-1.17446	-4.01334	-4.97125	-3.79308	-4.15942	-3.82738	-6.12953
CUL5	-1.55218	-0.868607	-2.97833	-0.112818	-3.18175	-2.31041	-1.97048	-2.72306	-1.15972	-3.46813	-2.24781	-3.4815	-4.86851	-3.97072	-4.72479	-4.87439	-3.22094	-3.81564	-4.28807	-3.84054	-4.80757	-3.88287	-5.29702	-5.09305	-2.65358	-3.90186	-1.13681	-5.18584	-3.90289	-6.64348	-3.60661	-2.2222	-3.41611	-4.52926	-3.51225	-4.07543	-5.02381	-1.67393	-1.25772	-6.0911
ATP2A3	2.72344	3.35752	1.58867	0.208775	3.71539	3.31039	1.8484	1.32699	3.58885	1.80693	3.86875	-0.715756	4.17742	1.56778	3.48834	0.868409	3.93495	2.7524	2.46401	4.82796	1.21256	-2.95097	0.411067	2.66284	0.393159	2.80051	1.47708	1.17416	2.67142	0.801783	1.53491	2.24062	0.119995	-0.300916	3.40449	3.30494	3.58752	2.14615	3.01008	-0.419772
MTARC2	-0.652907	-0.521466	-1.21001	-0.511307	-0.937929	-0.755605	-4.17407	-3.47699	-4.21563	-3.94797	-0.707902	-0.30008	0.531349	-1.05421	-1.47429	-3.49243	-0.938454	-0.777299	-1.59327	-0.140567	-2.0948	-2.34494	-1.39466	-5.42827	-4.20817	-2.71035	-4.08462	-3.28054	-3.9607	-1.99889	-0.841048	-4.08227	-1.48015	-3.65147	-1.3039	-2.01812	-1.54412	-0.699824	-0.525322	-2.24823
ISOC2	1.40388	0.537834	0.371892	-0.641737	0.266514	0.374815	1.20551	-0.190952	0.513983	0.87747	2.00306	-0.96533	0.799437	1.07799	1.03677	-0.768879	0.0217935	0.89546	-3.44308	0.471181	-2.24118	-0.147911	-3.27834	-1.21685	0.38452	-0.1789	-2.87767	0.546462	0.124864	-2.03326	0.214271	-0.341584	0.854034	-0.662646	-0.983093	0.960817	0.653975	0.800413	0.429372	-0.550616
EXOSC8	-3.86427	-3.02183	-3.08097	-4.17759	-4.20632	-4.56118	-3.25047	-4.10645	-3.95067	-4.21751	-4.05783	-3.96091	-3.2388	-4.35233	-4.59999	-2.1886	-1.92084	-2.84884	-0.739269	-3.35348	-4.7322	-4.864	-4.00156	-3.87847	-4.67086	-4.6705	-4.93376	-4.42348	-4.82522	-4.90378	-4.55868	-3.75381	-4.54527	-4.59145	-3.82375	-3.37089	-3.22724	-1.74283	-4.5185	-4.42146
OPTN	-1.57923	-1.65975	-3.14446	-4.87166	-3.8354	-4.82927	-4.2596	-3.38339	-3.11141	-1.93859	-3.94306	-2.20179	-3.68565	-4.07916	-3.52029	-3.21652	-3.97269	-1.92382	-2.00997	-4.0162	-1.94736	-4.59641	-2.71357	-2.63274	-1.60494	-3.6884	-4.49897	-1.35537	0.0384386	-3.152	-1.16131	-3.20262	-0.828211	-0.927826	-3.16906	-1.3983	-1.93474	-4.18079	-1.57935	-0.212086
NMD3	-1.70503	-4.46564	-0.565193	-1.34159	-3.86343	-1.34663	-1.79876	-0.859321	-3.17505	-4.44306	-4.39726	-3.44252	-5.26307	-3.71083	-4.30797	-3.656	-3.92489	-1.28568	-4.21185	-3.87836	-5.5491	-5.17482	-4.17294	-4.02795	-4.53714	-4.95098	-5.50887	-4.7832	-3.66846	-4.53388	-2.72139	-4.01971	-4.52431	-5.007	-4.76197	-2.33463	-4.04736	-4.30926	-4.9617	-5.87252
RMC1	-0.827337	-1.92897	-3.39735	-4.27514	-3.35299	-4.00013	-2.5527	-0.871865	-4.02967	-3.42221	-3.96584	-4.87508	-4.16373	-3.49733	-1.50615	-3.33474	-3.71827	-4.75339	-2.71584	-3.66996	-4.02018	-4.76417	-5.73899	-4.35539	-5.07224	-3.88603	-0.281302	-5.35877	-4.10703	-4.83513	-4.70573	-0.636041	-5.7719	-3.68205	-3.5106	-3.68114	-3.28634	-4.1724	-4.83515	-5.75819
ERLEC1	0.406528	-1.70837	0.236712	-1.51039	-3.50675	-1.04943	0.0447758	-0.933007	0.207432	-1.13471	0.527433	-3.65631	-4.817	-1.95068	0.647148	-4.38613	-3.57679	-3.17383	-2.96991	-1.47692	-5.66487	-4.88697	-4.83749	-1.05383	-0.923406	-3.71718	-4.73812	-4.74309	-5.03316	-5.24055	-4.45655	-0.145814	-5.02387	-5.00916	-3.6741	-3.75274	-0.527079	-3.84458	-2.36474	-1.33426
SEH1L	0.340488	0.428142	0.456175	-2.20707	-3.24954	0.190989	0.0396702	-0.875305	0.579655	0.592082	-0.0728964	-3.18178	-3.93684	-1.46304	-1.82685	-4.23591	-3.78953	-0.0229979	-3.7896	-0.059935	-4.63879	-3.1137	-4.98242	-4.11278	-0.839083	-2.60517	-1.80512	-0.394804	-4.59585	-4.79454	-2.27592	-4.29982	-0.0789026	-1.01242	-1.98226	-2.76908	-4.1633	-4.76557	-4.61213	-4.48354
GNPNAT1	0.570754	0.412273	1.60133	-1.54746	0.0750942	1.39128	-0.959076	0.489767	2.27949	1.17927	2.0757	-1.31697	0.374264	-3.94127	0.145979	-1.31988	-0.554141	0.318936	-0.900374	-0.0525993	-0.394826	-5.59031	-2.35696	0.154952	-0.763436	0.346574	-0.871861	-1.01034	-1.75191	-0.867158	-0.512189	-1.20689	1.20232	-4.97577	-0.57495	-0.38963	0.21485	-1.85631	0.283603	-1.00353
CPNE2	-1.355	-1.56951	0.152053	-0.436003	-0.893352	-1.21463	-1.50908	-3.69523	-3.71504	-3.77713	-4.58925	-4.56979	-4.6157	-2.15379	-0.471214	-3.8109	-4.70505	-4.44423	-1.92801	-4.6921	-2.77631	-4.77218	-4.58496	-4.25325	-1.73295	-3.83637	-5.4672	-1.86456	-1.49756	-2.34732	-0.915706	-4.97108	-5.20487	-5.17326	-4.56404	-4.06445	-4.97105	-4.0315	-4.02942	-5.95032
TRMT61A	-2.59562	-2.56	-1.05885	-4.93996	-3.92321	-1.02731	-2.62404	-3.43131	-4.24547	-4.35379	-4.59163	-4.2028	-4.30645	-4.68439	-5.28135	-1.97802	-1.08175	-3.10923	-1.81583	-3.78157	-3.34316	-3.78983	-3.72845	-4.54302	-4.87645	-4.24183	-4.61472	-4.93179	-4.9968	-5.27617	-5.03624	-3.14353	-4.89715	-4.58119	-4.40124	-5.18486	-2.68451	-1.93778	-4.73897	-6.55733
SMARCD1	-2.86686	-4.13441	-5.26663	0.848927	-3.3018	0.362799	0.908663	0.0551546	0.47212	-1.19822	-3.89354	-4.67876	-4.96878	-3.83948	-4.24027	0.778015	0.26681	0.872434	0.702762	-4.54852	-4.73195	-5.5948	-5.39737	-4.40732	-4.2339	-3.04401	-5.03849	-3.60622	-4.66693	-4.43111	-3.8328	-3.34754	-5.43751	-4.19149	-5.76986	-2.77039	-4.37709	-4.24028	-5.45668	-5.60025
AHCYL2	-3.05718	-0.725937	-2.21432	-3.24092	-1.66039	-1.50042	-3.59543	-4.3109	-4.51743	-3.11896	-5.1935	-3.16097	-0.206735	-4.8734	-2.00651	-4.77746	-3.42702	-3.0924	-4.68008	1.78673	-4.54795	-4.37994	-3.50806	-3.94848	-4.62785	-2.57251	-6.70091	-3.30028	-5.75673	-4.42954	-3.64567	-4.56608	-4.44847	-3.95396	-4.60087	-2.21678	-2.31757	-3.78378	-4.92843	-3.76653
SCLY	-3.00351	-0.802372	-2.85463	-1.79782	-2.00773	-2.33276	-3.91299	-1.21467	-2.53443	-2.99917	-3.48903	-1.34429	-3.62646	-0.829745	-3.73548	-4.29948	-0.627613	-4.05153	-3.16699	-1.95552	-4.17387	-4.71292	-5.4703	-4.76479	-1.73982	-3.87755	-2.62052	-4.67363	-1.99288	-3.27307	-2.11882	-4.55494	-3.85149	-4.22062	-1.3326	-1.75199	-3.8802	-3.24713	-4.84418	-4.37632
PAWR	-2.95327	-4.44678	-3.79386	-2.23915	-4.29817	-2.38464	-3.60975	-0.898997	-1.82621	-2.22091	-4.10398	-4.17134	-4.56079	-4.11446	-4.16447	-2.07875	-1.88048	-2.27568	-1.15853	-3.87104	-1.27253	-4.50423	-3.60768	-2.65288	-2.71425	-1.03231	-1.17746	-3.33407	-2.82371	-0.76234	-1.28386	-2.0637	-4.58933	-1.67015	-0.931015	-4.29769	-1.80092	-1.36348	-1.32521	-1.08453
CHAMP1	-3.9263	-3.90123	-1.93365	-0.00277303	-4.13498	-1.75632	-2.79359	-2.21886	-1.49579	-3.7419	-1.92976	-4.75408	-4.20195	-4.49321	-1.87959	-4.57224	-4.39544	-4.15793	-3.17531	-4.05656	-5.12506	-4.74166	-4.72191	-4.36546	-4.09224	-3.5311	-1.94179	-4.52666	-3.06128	-2.39079	-1.86428	-4.34888	-4.44265	-5.19969	-4.24123	-4.76509	-4.53205	-3.6478	-5.33398	-5.55115
CLMN	-1.22868	-2.94338	-2.15439	-4.94842	-3.86357	-3.20453	-4.44212	-3.04419	-3.71167	-1.13694	-3.95029	-4.59639	-3.28067	-4.21791	-3.65545	-1.81367	-2.71675	-2.51723	-1.82222	-1.8785	-3.70825	-5.09932	-4.48288	-2.41701	-4.98876	-4.83983	-4.79125	-5.11935	-4.44933	-3.69695	-4.72549	-5.23073	-3.5906	-3.91431	-3.26326	-2.13386	-1.21627	-2.66519	-2.27042	-4.8771
USP47	-0.987571	-1.34056	-0.670371	-0.580746	-1.57174	-1.26265	-0.616527	-1.32053	-1.29231	-1.9907	-0.664614	-1.15317	-1.92582	-1.88655	-1.76594	-0.502291	-2.24227	-0.663251	-1.52245	-0.831163	-1.53617	-0.920487	-2.37382	-2.46646	-2.09654	-3.17482	-2.09858	-1.55532	-4.28254	-2.12047	-1.64495	-0.838283	0.713477	-1.75832	-1.2589	-1.36253	-2.09369	-2.13343	-0.997227	-2.6232
TRIM47	-2.14289	-1.52726	-2.23389	-4.57301	-3.74133	-1.50715	-4.42631	-3.20523	-4.6844	-4.39816	-3.80305	-1.26767	-3.8761	-3.66122	-4.34982	-3.19588	-0.881085	-1.72685	-4.52865	-3.42841	-4.87126	-5.69639	-4.1973	-4.55254	-2.63596	-4.60447	-5.67642	-4.6928	-4.98656	-4.06843	-3.89166	-4.16684	-2.01433	-4.72915	-5.56815	-3.56625	-2.38881	-0.673441	-4.8027	-4.88125
FGD4	-4.11192	-0.475965	-4.09507	-3.96466	-4.04288	-3.315	-3.29533	-5.36336	-4.67659	-3.16044	-4.74885	-3.84481	-3.17187	-3.91316	-3.85178	-3.75661	-4.27728	-1.16235	-1.81902	-3.28945	-5.12909	-4.48597	-5.16599	-4.61464	-3.22333	-4.13099	-4.92784	-4.71965	-3.9297	-4.76262	-3.79168	-4.0417	-4.93226	-4.9953	-3.48241	-3.94138	-4.71855	-5.20834	-4.86899	-4.11154
NSMCE3	-3.28579	-4.81705	-6.77552	-2.54414	-2.39162	-3.74712	-3.65271	-4.14591	-4.76756	-2.91014	-3.88181	-4.10459	-4.16887	-3.95138	-3.4674	-3.40037	-3.6321	-2.64029	-3.81211	-4.10722	-1.62528	-4.9062	-4.09333	-4.6935	-3.52791	-4.32274	-5.06674	-4.9418	-3.96492	-4.59244	-3.96575	-3.94121	-3.60426	-5.50035	-3.52535	-7.40605	-4.9058	-4.16489	-3.8734	-6.26893
COG8	-0.30371	0.132084	0.17019	-0.45974	-1.39447	-3.16915	-5.18998	-0.445874	-0.921901	0.0170297	-4.3261	-3.13194	-4.57538	-4.58905	-3.32839	-2.88159	-1.9074	-0.740335	-1.18304	-1.07595	-5.20898	-4.23256	-1.54917	-5.42423	-0.124922	-1.4024	-4.65128	-4.64884	-1.94689	-4.79012	-1.08429	-4.94561	-0.0263769	-0.79605	-4.6537	-3.68505	-4.08171	-4.34368	-3.85917	-4.12887
NSUN5	-4.31338	-2.63206	-2.66294	-3.7824	-3.8566	-1.83683	-2.51689	-2.26447	-2.89499	-4.33931	-3.39923	-2.94992	-4.10977	-4.1701	-3.18612	-4.35911	-3.17702	-4.24946	-4.12944	-3.72862	-4.56238	-4.50001	-5.46429	-5.67014	-5.17359	-4.50925	-3.2716	-4.80467	-4.24439	-5.27111	-3.4448	-4.38379	-4.40074	-4.89911	-3.40336	-2.08977	-3.15704	-3.39431	-4.74847	-5.74641
RPRD1A	-1.72998	-1.5281	-1.66309	-2.24364	-3.99175	-1.30445	-1.05918	-1.96197	-2.06025	-2.4206	-1.80577	-4.07814	-3.01494	-3.77938	-2.19975	-2.21908	-2.86864	-2.32005	-1.05142	-1.89052	-1.47626	-3.71406	-3.47378	-3.18693	-4.1645	-2.02971	-4.49622	-1.90212	-3.26985	-2.87547	-2.12676	-1.92403	-5.96522	-4.86274	-1.2381	-4.25123	-4.75987	-1.29203	-3.94049	-3.66713
PGLYRP2	-0.505777	0.0745967	-0.107415	-1.81443	-0.111487	-4.80316	-1.12504	-0.958646	-2.98012	-0.790106	-4.80127	0.709057	-0.708934	-3.08515	-0.214186	-3.25505	-1.89865	-1.17517	-0.738774	-0.015206	-3.71791	-5.58411	-5.5806	-4.71717	-5.02982	-3.19135	-4.77014	-2.5713	-4.41044	-4.66974	0.194391	-4.11878	-5.09587	-3.98309	-0.306601	0.385438	-4.68972	-3.42022	-5.02774	-5.85765
FYTTD1	-1.27101	-4.48894	-3.8921	-2.28093	-4.21051	-2.26548	-1.84694	-4.65479	-2.19215	-2.1637	-1.71354	-3.73856	-3.19094	-3.35306	-4.59199	-0.920477	-2.11224	-2.59288	-2.55161	-2.37905	-4.24026	-4.9263	-1.20689	-2.19663	-4.707	-4.59626	-5.65081	-4.02871	-2.47572	-2.31642	-2.37565	-3.92246	-1.7739	-4.80843	-1.27926	-4.43386	-5.15324	-4.29045	-3.8005	-5.586
PURB	-0.0800145	-0.947064	-1.5606	-5.03361	-1.0446	0.678886	-2.10814	-0.579779	-2.29984	0.593609	0.1976	-2.00999	-0.682889	-0.573563	-1.47393	-2.72553	-1.73774	-1.01756	-1.9473	0.0537663	-4.16648	-4.00535	-4.21978	-2.22871	-0.309918	-0.461288	-5.2476	-3.77272	-4.34651	-1.09947	-0.591188	-3.33765	-0.843031	-4.67874	-3.59058	-1.46567	-0.0149696	-0.00743042	-2.75522	-5.46382
PIGS	0.634417	-2.04943	-1.72176	0.228774	-1.90336	-0.318547	-1.19872	-0.376633	-0.976537	-1.42509	0.752619	-4.4355	-2.65065	-5.05876	-0.603029	-1.87586	-0.279669	-1.61987	-1.86636	-0.247875	-1.11198	-2.78451	0.179208	-0.661413	-2.08783	-3.16613	-4.48303	-2.32375	-1.32528	-4.75266	-2.06523	-0.0841828	-3.14428	-2.17425	-2.52324	-2.37464	-0.620459	-1.27949	-2.94395	-3.33364
STRBP	1.70911	1.39434	1.85469	0.902998	-3.95669	3.13405	0.950634	-1.88734	0.861979	0.621164	1.83197	1.29792	-4.50061	1.41539	0.318677	-0.346163	-0.0746242	1.24915	1.8076	0.392776	2.34918	-4.58471	-3.05075	-1.77567	-4.62587	1.95606	-4.20048	1.54865	0.954467	-0.726424	0.819059	1.67025	-4.95704	-3.69175	-4.18335	-5.81992	-1.64563	2.66226	-5.15396	-6.73418
IWS1	-0.981608	-1.85084	-3.39639	-3.71014	-3.26912	-3.23276	-3.98092	-0.976761	-2.8727	-4.29895	-4.69116	-3.40197	-2.86726	-3.89654	-4.16953	-1.71456	-1.51723	-2.43095	-0.764373	-1.43511	-4.95762	-4.48021	-4.07272	-5.03315	-5.7999	-5.10363	-5.115	-3.05641	-1.85005	-4.73539	-4.03026	-4.62701	-4.14989	-4.42558	-3.69288	-3.81821	-4.48237	-0.356151	-2.50469	-4.77789
RSF1	-2.19458	-4.03935	-3.04988	-5.03311	-2.93067	-4.86781	-5.25525	-1.01251	-3.72348	-3.06121	-3.41483	-4.08176	-4.82904	-3.96159	-3.39409	-3.5636	-1.16918	-0.680516	-0.146667	-3.39717	-4.31799	-5.81192	-4.81894	-4.80831	-3.86083	-3.8079	-4.92442	-3.38913	-4.16442	-4.90672	-4.86514	-4.40807	-4.14604	-1.09999	-4.4465	-3.85552	-4.15435	-3.7285	-3.81895	-5.61773
PNKP	-4.10427	-1.68988	-1.34671	-2.38733	-3.57703	-0.956247	-1.1969	-1.32669	-1.78776	-1.74061	-0.943246	-4.31819	-3.27271	-1.71554	-4.58936	-1.05154	-3.38406	-0.609352	-4.24299	-4.64256	-4.90107	-4.56187	-3.98284	-2.35651	-2.25602	-1.99787	-3.82729	-1.2236	-1.74555	-4.45652	-4.20336	-4.46806	-5.9054	-5.23598	-2.07179	-2.30856	-1.68399	-4.13019	-3.04384	-5.14336
PSMB7	-3.99559	-3.48968	-4.60183	-1.00438	-3.91509	-2.91955	-1.67866	0.169903	-1.7349	-1.15212	-1.51074	-4.79365	-2.95722	-3.1892	-3.82106	-1.26477	-2.00642	-1.52058	-4.04622	-4.27737	-5.32438	-5.55309	-0.530586	-3.43676	-5.03001	-3.19972	-3.83737	-3.62681	-3.07205	-5.47042	-2.92096	-1.58955	-2.72808	-3.96298	-5.18052	-4.5883	-3.43858	-2.98422	-3.88286	-5.9167
PCYT2	-1.37587	-1.46119	-1.03561	-1.76928	-1.76877	-1.38963	-1.25017	-3.6557	-0.947267	-2.43403	-3.10747	-3.29928	-3.02255	-1.82064	-3.69281	-1.63418	-3.00549	-2.00693	-2.95441	-4.54854	-1.98568	-5.48611	-5.37824	-2.25526	-2.05452	-1.4537	-2.17506	-3.87051	-3.21866	-3.25793	-3.67725	-1.77097	-3.38542	-4.53663	-4.82084	-5.62738	-4.61486	-0.918551	-1.52149	-5.05034
PFDN5	-2.07924	-2.22135	-4.56397	-3.917	-3.30466	-3.9731	-4.70076	-3.17804	-2.53216	-0.110743	-0.359053	-5.06514	-1.19943	-2.00829	-1.76118	-0.242008	-0.28312	-2.77012	-0.918032	-1.83116	-0.417215	-1.70497	-2.79226	-2.34721	-0.421134	-1.01834	-2.52067	-1.55795	-2.4133	-3.15803	-1.71882	0.80711	0.60754	-0.640767	-0.165971	-1.59292	-0.684946	0.716408	-2.54684	-0.405311
LGMN	0.266354	1.63892	1.68762	-1.32572	-3.56427	1.84943	1.00697	0.384901	0.340465	1.0672	-0.223866	0.777659	0.222202	0.672764	1.61916	1.21636	1.64355	1.98195	-0.750626	-2.32198	0.302772	-4.80443	-3.5699	0.792296	0.841263	0.983825	-5.12868	-5.30935	-4.60958	-0.135274	-3.23137	-5.0602	0.70355	-0.934241	1.05858	1.01918	1.44442	-1.05746	0.769719	0.508817
CGREF1	-3.41832	-4.04398	-4.36178	-5.1045	-2.05909	-3.56822	-4.78951	-4.23114	-1.51665	-2.66432	-4.28549	-4.21915	-4.45707	-4.65924	-4.32079	-2.55195	-3.33147	-1.98728	-3.31537	-3.4587	-4.65944	-3.92719	-4.83143	-5.25134	-3.79865	-4.83638	-5.96694	-3.69374	-4.02088	-4.98295	-4.12922	-3.59752	-4.57251	-4.60697	-1.94684	-5.15239	-3.89238	-4.88464	-4.49553	-7.43412
MGST2	-3.40297	-1.94594	-0.889814	1.65665	1.31512	1.94027	1.29644	1.12391	2.19911	0.61655	-2.53362	-4.21576	2.70956	-4.08849	-4.22481	-4.21215	0.975527	0.342383	3.31357	-3.55533	-5.92875	-5.65549	3.12947	-4.08597	-5.66278	-4.77056	-4.14827	-4.17668	-4.26389	-4.70136	-3.18402	-4.27323	-4.57107	1.7917	1.96207	-4.01474	0.688642	2.13249	0.282897	-4.96247
TEP1	-3.11888	-2.06988	-2.76409	-4.34168	-2.35527	-4.763	-4.9151	-3.06876	-1.63554	-2.09616	-2.1328	-4.88912	-5.38353	-4.35918	-3.3348	-4.91313	-1.62539	-0.445123	-3.18461	-1.92858	-5.77975	-4.92543	-3.85518	-5.34242	-5.34392	-3.71751	-4.24103	-4.52941	-4.88805	-4.06506	-3.54299	-4.11072	-4.42073	-4.4214	-4.74132	-2.17851	-3.58351	-3.66155	-3.3677	-5.76771
WDR77	-0.935847	-1.27908	0.0902899	-3.74106	-1.46622	-2.01628	0.00420797	-1.20368	-0.238739	-0.375931	-3.89254	-3.56261	-0.772845	-4.41543	-1.30517	-0.0225779	-2.36013	-1.11155	-2.82509	-0.826866	-4.20034	-3.93419	-4.38524	-1.50385	-0.516153	-0.644725	-4.84749	-1.42486	-4.14016	-3.83955	-1.50149	-4.16513	-4.99641	-4.04185	-0.807614	-2.87721	-0.446327	-2.84293	-4.22522	-4.42703
APOL2	2.36832	2.8112	0.651644	-4.40364	-5.24324	1.20803	4.53538	-2.91721	-4.27378	-3.9163	2.05674	-4.24686	2.38312	0.98072	3.78855	0.5079	3.81641	1.16834	0.173178	-4.24582	-6.01821	-5.05324	-5.23119	-5.65493	-4.45619	-4.00532	-2.7743	-3.18719	-4.50155	-3.74473	-4.37278	-2.97416	-3.89952	-4.35813	2.50771	1.19619	-5.16051	-3.41174	-4.56199	3.00323
ADPGK	-2.23191	-0.331421	-0.818297	-2.61602	-1.91219	-1.70511	-1.51233	-3.07835	-0.86841	-1.15912	-1.16601	-3.8591	-2.37651	-4.29309	-0.768695	-4.23064	-3.22809	-0.840852	-2.96652	-0.599354	-3.52991	-3.76753	-2.0158	-2.32769	-1.83885	-4.50519	-4.76455	-2.81127	-4.38651	-5.47221	-0.823918	-4.99535	-1.87117	-5.42214	-2.69794	-4.31071	-1.77484	-4.04424	-0.716954	-1.6272
PSMG3	-2.45507	-0.562691	-0.253822	-5.00152	-3.8146	-1.39475	-4.04739	-0.982686	-0.557821	-1.31093	-0.992121	-4.86946	-2.47989	-0.723724	-4.68737	-3.93571	-2.70089	-1.967	-3.35304	-3.97226	-5.2129	-5.2183	-4.31092	-5.1104	-0.78871	-4.2339	-4.5561	-1.76658	-4.50614	-4.44045	-5.36249	-4.65223	-1.33266	-1.7812	-4.96667	-1.32232	-1.1025	-4.23966	-4.5092	-6.42715
MCMBP	-5.34207	-3.88536	-2.56054	-2.29228	-3.34171	-0.493059	-1.04284	-3.80776	-4.58182	-3.8398	-3.26171	-3.96565	-3.18019	-4.4352	-1.03783	-2.3134	-3.83332	-3.33777	-1.33619	-2.69526	-1.02197	-2.49498	-4.41343	-1.11939	-3.07734	-3.9606	-4.37767	-3.38471	-3.22411	-4.80496	-3.28625	-4.62653	-4.20854	-5.04509	-5.32682	-3.89378	-5.39907	-3.72803	-4.1463	-4.14808
FUCA2	-1.87482	-0.511726	-1.13293	-2.31731	-2.47816	-1.23764	-0.993717	-0.90032	-1.20376	-1.56798	-0.878853	-4.33489	-3.23773	-1.39969	-1.27016	-0.443843	-4.68651	-1.41509	-1.34671	0.0473043	-4.28743	-4.52054	-4.02698	-1.52327	-3.27173	-0.789714	-4.51182	-3.94258	-3.6463	-4.68031	-4.16284	-0.405362	-4.18274	-4.63553	-1.16749	-1.98499	-0.182035	-4.761	-1.3146	-4.9449
TUBB2B	3.91258	4.59709	3.5959	2.73502	3.8796	5.15574	3.29504	4.84725	3.93286	3.99534	4.72603	4.73396	4.10432	4.68585	4.41651	4.5582	4.75781	4.78762	3.89336	4.96516	2.41653	3.48776	2.78098	3.11274	3.60284	3.88213	3.05409	3.80371	2.49821	3.58782	4.63248	3.61055	5.38723	1.55656	3.47546	5.30793	4.52894	3.69464	3.07621	6.26757
ELOVL1	-0.776844	-0.494268	-2.78963	-4.00815	-2.71715	-0.368573	-2.57955	-3.37339	-5.7961	-5.0504	-3.19748	-3.5064	-4.49831	-2.08161	-2.26773	-4.35909	-3.45273	-0.921308	-3.84502	-2.72026	-6.08148	-4.36823	-4.18478	-4.70437	-5.08171	-3.05276	-6.14889	-2.26504	-3.75885	-4.65823	-5.15672	-4.02222	-3.17831	-3.4922	-2.964	-4.1252	-2.53698	-1.49431	-4.14366	-5.00735
SF3B5	-4.00048	-1.33906	-1.5997	-1.45487	-1.08895	-3.66701	-1.5501	-4.34981	-3.39528	-4.72504	-4.00808	-4.54006	-0.327326	-3.17569	-1.57402	-0.895565	-1.2773	-0.98615	-5.50122	-3.97371	-0.746465	-4.27695	-3.29215	-0.820228	-1.04829	0.00111412	-1.33078	-0.843466	-1.32466	-4.09291	-2.00552	-2.39385	-0.554642	-2.0696	-0.0503845	-3.0542	-0.888413	-0.0078687	-1.44134	-0.840307
SLC4A1AP	-1.83647	-2.65791	-2.54864	-3.88053	-4.03583	-1.92273	-2.39711	-3.04296	-2.67986	-2.47893	-3.63405	-3.71364	-4.58954	-3.4497	-4.21763	-2.39847	-3.42918	-2.87008	-1.90026	-2.46452	-2.28843	-3.62563	-5.22181	-3.67487	-3.99325	-5.63617	-5.97871	-1.67416	-2.80133	-4.10902	-4.69917	-4.49833	-3.81928	-4.3707	-4.16143	-4.49138	-1.81539	-3.33533	-3.26426	-4.14336
EMILIN2	-4.72425	-1.65967	-0.226548	-5.55412	-0.428399	-1.97618	-1.15256	-4.05275	-4.06471	-3.25383	-3.08857	-0.583127	-4.54159	-1.12555	-2.48024	-3.37871	-0.758758	-1.02974	-1.22222	-5.24428	-4.59428	-4.65134	-4.19972	-3.94144	-5.38483	-5.09758	-4.39297	-1.51681	-5.20064	-1.16899	-2.45959	-1.0224	-4.5364	-4.62514	-4.29484	-4.08098	-3.40838	-0.825374	-1.42912	-6.30327
MAK16	-3.48118	-3.93778	-2.30829	-1.99579	-3.55161	-0.3805	-1.54101	-2.00266	-3.18286	-3.32343	-1.00117	-5.4367	-4.42232	-3.98001	-5.05125	-0.8501	-1.80694	-2.19112	-1.90382	-2.72492	-2.5615	-4.73694	-1.46709	-4.52039	-4.48435	-3.34735	-3.3961	-3.06313	-5.17133	-4.64266	-5.57331	-3.86608	-4.11563	-5.3471	-4.37343	-5.21943	-2.87799	-2.39696	-3.45853	-6.13024
RTF2	-3.68663	-4.42862	-2.34685	-1.10459	-3.01283	-3.76215	-2.20024	-4.88404	-2.72152	-4.63935	-4.78685	-4.9425	-3.87036	-1.81816	-4.17746	-2.54834	-4.39595	-4.21016	-4.65563	-4.00653	-3.85817	-4.27583	-0.772283	-2.19243	-0.339533	-1.65832	-2.54996	-1.11095	-1.09214	-3.97586	-2.34895	-1.689	-3.27801	-3.36324	-2.66354	-2.41751	-4.00282	-3.39486	-1.9211	-4.1807
KIAA1671	-5.65453	0.741685	-1.68018	-0.153208	-4.79701	-0.381714	1.51814	-4.17159	-2.44185	-3.73782	-3.37557	-3.78982	-3.61223	-3.81364	-3.05786	-3.78465	-4.27361	-3.75615	-3.72782	-4.64801	-5.23509	-4.50312	-4.30683	-4.43804	-4.87488	-4.0129	-5.687	-3.63646	-2.99036	-5.0798	-1.93884	-5.5612	-3.26884	-5.04192	-4.75379	-4.4037	-5.88401	-3.96093	-5.20464	-5.63685
PARD6B	-3.52919	-3.71074	-3.59363	-2.89105	-3.02063	-4.12614	-4.73677	-3.85222	-4.57765	-2.84896	-4.78891	-4.0626	-4.34914	-4.10037	-4.90267	-2.96033	-3.28078	-3.06484	0.0420872	-4.58144	-4.90299	-4.61774	-4.78069	-4.65528	-3.43555	-4.41371	-4.69468	-4.9392	-4.03794	-4.57829	-3.10774	-3.79485	-4.51486	-3.34834	-4.69409	-3.63076	-5.17677	-4.0362	-4.47551	-5.14452
HELZ2	-4.51156	0.335046	-4.98402	-4.0734	-3.89475	-4.20906	-4.60431	-3.49877	-5.19237	-3.93016	-3.16458	-4.38848	-4.6781	-3.9594	-3.31714	0.226032	2.11176	-3.59995	-0.193799	-4.67307	-3.04467	-5.26261	-4.83725	-4.72172	-5.31295	-4.23386	-3.98129	-4.26599	-4.42934	-4.69653	-4.83949	-4.63111	-4.9516	-5.89272	-4.28699	-4.6418	-3.37534	0.533272	-3.6254	-5.96886
UBXN6	-0.536593	-0.310833	-0.905007	-2.29595	-1.17399	-1.14154	-0.279245	-0.998438	-2.67217	-1.1473	0.0150903	-0.477712	-1.92756	-1.22994	-1.49423	-1.36056	-1.96307	-0.439156	-3.30089	0.0067894	-3.26392	-1.31716	-2.5656	-2.11209	-2.63696	-1.6645	-2.82643	-1.64156	-3.83339	-2.06397	-1.53799	-0.507002	-0.298943	-4.43266	-1.40481	-0.272506	-0.684878	-2.28093	-1.55192	-1.12506
UBE2O	-2.56865	-1.41959	-2.10454	-2.86089	-3.07377	-3.847	-0.270365	-2.62666	-0.525722	-1.8644	-3.2774	-0.972616	-3.3807	-4.00731	-2.51557	-3.90694	-1.68822	-1.48726	-1.762	-3.84238	-4.2412	-5.20507	-4.64992	-4.92765	-4.71093	-4.02064	-3.63875	-4.93683	-2.94912	-4.66452	-5.15431	-5.44862	-5.27465	-4.46878	-4.87752	-2.74155	-3.18626	-1.49063	-3.98057	-5.73557
MTMR12	-1.38433	-3.11931	-3.52996	-4.04117	-2.5179	-3.95098	-4.59099	-3.38613	-3.63713	-3.67763	-3.6345	-4.84709	-4.10134	-3.74747	-2.36242	-2.40544	-3.46702	-2.92464	-4.06155	-2.9538	-3.24867	-4.63847	-4.78768	-4.98293	-2.88426	-2.783	-4.5155	-3.4843	-2.7876	-4.79559	-4.82669	-4.35124	-3.2631	-3.69276	-3.6461	-4.11467	-4.2973	-3.87265	-3.93828	-6.18535
COMMD5	-4.44123	-3.86671	-4.39632	-3.49131	-4.16364	-3.89951	-1.93479	-1.70655	-1.5482	-1.73173	-3.4982	-3.67238	-3.17402	-4.46581	-3.43232	-3.33003	-1.53089	-2.41648	-2.11733	-4.29174	-3.79398	-5.70907	-4.87283	-5.56501	-4.96979	-3.95774	-5.60784	-4.40303	-3.31167	-3.84404	-3.17784	-4.06426	-3.70014	-3.78048	-5.04639	-2.24049	-4.28106	-1.49579	-4.16671	-4.00748
POLR1E	-4.93473	-2.55427	-2.80703	-3.62435	-4.3978	-0.869496	-3.51634	-4.14604	-4.47628	-2.86051	-4.26886	-2.52709	-3.1774	-4.47944	-3.60738	-4.87723	-2.18595	-3.11515	-1.22321	-2.56612	-4.91858	-4.69507	-4.04846	-5.08924	-4.41956	-5.56464	-4.18842	-3.2018	-4.00327	-4.85849	-5.03732	-4.22946	-4.36238	-3.46541	-4.07608	-4.44861	-4.44975	-4.93067	-4.41924	-4.88529
UBA5	-1.87847	-1.98969	-2.06746	-2.01429	-4.07659	-3.45212	-1.32921	-0.782383	-4.48071	-4.0025	-3.2742	-4.2387	-3.10956	-2.62573	-2.05012	-5.02327	-4.12598	-3.00044	-3.40828	-3.78948	-6.32765	-4.38324	-4.04778	-4.78978	-4.5352	-4.06148	-3.86933	-4.81334	-3.32351	-5.27813	-4.28384	-4.98034	-2.9643	-4.36179	-4.31891	-3.49755	-4.67995	-4.68567	-3.97433	-5.71444
TMEM126A	-2.04632	-2.95733	-3.59776	-2.52306	-4.6678	-0.143509	-3.35275	-0.739675	-3.17879	-2.11819	-2.3755	-4.21876	-3.257	-4.23785	-4.61116	-4.05675	-3.99862	-1.59767	-3.34535	0.867035	-5.05682	-4.31974	-4.76756	-4.5284	-4.95116	-4.71361	-5.27418	-4.05844	-4.06891	-4.95347	-3.29253	-5.05233	-5.54802	-3.54752	-4.2558	-0.436716	-0.972765	-3.78954	-3.37447	-5.67865
CLPB	-3.7993	-4.16613	-3.15564	-3.65996	-3.34345	-3.99113	-3.58828	-3.2271	-4.71215	-4.22311	-4.39787	-3.73021	-4.52576	-4.29767	-4.46881	-2.09206	-1.75962	-1.36752	0.462657	-4.82076	-3.26961	-4.61787	-3.46442	-4.40088	-5.15279	-4.63944	-3.46634	-4.19677	-3.74278	-4.95448	-3.22302	-5.2701	-5.45625	-3.13629	-4.88493	-4.29909	-5.3945	-4.31512	-4.21166	-3.64463
COMMD4	0.533272	1.3834	0.471996	-0.496396	-3.38204	-0.215766	-1.55323	-0.556396	-0.349319	-0.459323	-0.311685	-3.24113	0.390872	-0.860106	1.70123	1.06944	-3.3319	1.2658	-2.43617	1.37412	-0.0521403	-4.1958	0.116474	-1.39552	-0.0850668	-1.38474	-1.66899	-2.85873	-4.96083	0.0848594	-5.0117	-2.24748	-1.02274	1.03281	-3.20948	-3.89832	-0.162832	-3.19231	-0.375468	-0.864385
DDX47	-0.997597	-1.0286	-0.328878	-0.766405	-2.71986	-1.68834	0.741668	-0.00780432	-0.467084	-0.146422	-0.671103	-3.07516	-3.02081	-3.07985	-0.768917	-1.29429	-2.33342	-0.735104	-1.45797	0.241227	-0.75895	-1.63671	0.0670285	-0.911939	-0.7693	-1.30783	-2.09545	-1.536	-1.14904	-2.72713	-2.95501	-0.993211	-3.12074	-2.02292	-4.063	-1.76668	-2.15242	-1.14085	-1.46224	-4.19148
ANAPC1	-4.49336	-1.2306	-0.989474	-1.7754	-3.04827	-2.99975	-3.09589	-1.52412	-2.29188	-4.46733	-4.50033	-3.46639	-4.02564	-4.31995	-4.04796	-2.42823	-4.17071	-2.95722	-2.03522	-3.02565	-3.36521	-4.06164	-4.18402	-3.28638	-4.6042	-3.3664	-5.39903	-3.74324	-4.27605	-3.41678	-5.02157	-3.60839	-4.77158	-3.97611	-4.99255	-4.35247	-4.12676	-1.90089	-2.27656	-4.44079
TMX4	-3.1701	-0.0744619	-1.12642	-2.0549	-1.922	-4.06075	-0.773414	-4.89848	-4.29452	-1.72504	-1.95747	-0.906336	-1.21996	-3.57721	-4.34776	-1.92829	-2.81954	-4.64294	-3.84729	-3.6019	-6.00123	-4.50629	-4.22861	-4.56672	-2.02488	-1.21725	-5.28292	-3.47749	-5.32077	-2.89636	-3.47762	-2.37067	-3.8767	-3.66292	-4.38005	0.198298	-1.83174	-4.59815	-4.31375	-6.0235
WDR13	-3.76337	-3.07034	-2.67264	-2.95143	-3.1824	-3.42278	-3.27395	-3.25028	-2.87626	-2.93008	-2.23454	-3.66882	-4.03253	-3.44501	-2.64749	-4.96526	-3.59783	-3.21684	-3.85283	-3.41704	-2.53224	-4.47654	-4.84391	-4.67598	-3.17744	-4.25227	-5.50512	-3.06006	-4.18342	-5.23401	-4.07057	-4.94678	-4.86834	-3.96902	-4.30486	-4.20459	-2.584	-3.84646	-4.0093	-3.68267
VPS16	-1.31286	-1.00325	-3.77326	-2.35666	-2.32707	-1.01852	-2.18384	-3.80203	-2.42881	-4.11905	-3.90605	-1.68148	-1.16115	-2.31871	-3.55494	-0.512887	-0.181219	-1.45674	-0.0434538	-1.79294	-5.40217	-4.53289	-4.82281	-3.02451	-3.90006	-1.8561	-5.37555	-3.76891	-3.86837	-4.85698	-3.32608	-0.175358	-3.82817	-5.03725	-4.02469	-5.49149	-3.00011	-1.28894	-4.4814	-5.2394
VPS11	-2.49816	-2.30761	-4.20914	-2.49369	-4.11321	-2.4909	-2.99997	-2.68997	-3.50544	-3.24162	-3.43884	-3.15427	-3.18085	-3.52997	-3.02007	-2.80958	-3.29913	-1.6391	-2.33256	-1.55248	-4.06179	-4.39775	-4.17845	-5.37536	-3.9979	-4.68656	-1.93828	-5.03167	-3.57086	-2.66337	-4.3187	-2.81451	-5.0071	-5.17034	-5.9907	-3.78561	-2.60899	-4.03801	-4.94747	-5.84463
TRIOBP	-4.58195	-2.65463	-2.68648	0.0378853	-3.41371	-0.342537	-1.84222	-3.77891	-4.31592	-3.79755	-4.74232	-5.02486	-1.14969	-4.56824	-1.52479	-1.72542	-2.85127	-4.32648	-4.03008	-4.42477	-1.93015	-5.48026	0.191784	-2.35926	-0.532656	-2.10149	1.0663	-1.44993	-1.16187	2.33024	-1.97821	-1.63818	0.433466	0.239918	-2.19888	-1.17693	-2.68931	1.70032	-4.27224	0.0813137
TMEM245	-3.75505	-2.42078	-2.11084	-1.69415	-3.83731	-4.28917	-4.25184	-3.72648	-3.53081	-3.26575	-3.31903	-4.81991	-4.75262	-4.38775	-3.73922	-4.52184	-3.2417	-3.67946	-2.16996	-4.22875	-4.19706	-4.49792	-3.1583	-4.97629	-5.01636	-1.70978	-4.53632	-4.64828	-3.14353	-4.37807	-4.84602	-3.51237	-5.33607	-3.14025	-4.53809	-5.24806	-3.88959	-5.84164	-4.85546	-5.09601
BOLA2	-0.609799	-0.500752	0.0152781	-1.2191	-0.638607	-1.52925	-0.0143563	-0.802327	-0.215948	-1.06153	-0.676901	-2.41955	0.222202	-0.300176	0.458513	0.0857696	-0.0799284	-0.175684	0.301751	-0.641875	-0.0885703	-0.689091	0.180088	0.0839385	0.626188	0.191941	0.237075	0.699022	0.670128	-0.242751	0.315902	-0.1389	-1.86376	1.31214	0.843084	-0.219648	0.328347	0.944698	0.423856	0.692464
PTPN23	-0.389564	-0.858089	-0.779846	-0.19684	-0.920833	-0.829922	-0.389331	-0.608882	-0.130427	-0.229547	-0.431385	-1.85735	-0.815445	-1.59524	-0.901453	-0.616702	-0.746288	-1.17504	0.201374	-1.11515	-1.61204	-1.05097	-2.38854	-1.82652	-2.4902	-1.28565	-2.02812	-1.07773	-1.2435	-0.0103998	-1.02591	-1.33603	-0.471692	-1.77701	-1.06569	-0.226373	-0.513637	-1.6605	-1.53269	-2.90042
CHMP4B	-0.276134	-0.747638	0.719752	1.44638	-0.536144	-0.723469	-0.357084	-0.130737	0.317194	1.03084	-1.79637	-3.9889	0.350147	0.391016	-0.550147	0.708252	-0.632584	0.208605	0.963687	-2.33883	0.136827	0.448447	2.23569	0.655858	0.741601	1.20478	1.42673	1.85145	1.4702	1.10711	0.38574	-0.301583	0.0396976	1.66137	0.323476	0.289812	-2.14087	1.50834	0.648581	-0.125901
FN3K	-4.10731	-4.08292	-1.3955	-0.702985	-1.79436	-1.42494	-0.558842	-5.80772	-5.59059	-3.17739	-3.18138	-4.66199	-4.07927	-1.66185	-2.33977	-1.49932	-1.35198	-2.35767	-5.03748	-3.93171	-0.982781	-4.23985	-4.57527	-3.81312	-5.72306	-2.85228	-3.19884	-4.53995	-3.39323	-3.85675	-5.03855	-1.85567	-4.6989	-3.99117	-4.79988	-5.56336	-5.00669	-3.94785	-5.08834	-5.03569
WNK1	-2.28781	-4.6008	-4.88708	-2.24311	-3.52236	-1.8067	-3.61036	-3.84889	-4.46112	-3.45869	-4.49673	-4.64218	-3.98865	-3.50912	-4.21248	-3.67376	-3.88663	-3.89651	-1.79544	-3.88981	-3.83462	-5.3046	-3.6281	-5.28108	-4.63741	-4.92812	-4.11093	-4.10496	-3.93245	-3.93284	-4.32661	-2.94625	-4.08242	-4.4759	-2.43751	-3.49011	-5.1708	-4.14833	-4.05423	-5.91802
GOLPH3L	-0.179589	-0.545712	-0.257968	-0.109129	-0.607121	-0.037022	-0.649056	-5.40843	0.117283	-0.712297	0.12187	-2.18972	-1.318	-1.51431	-2.05998	-3.73787	-3.92708	-0.737575	-4.14958	-0.152123	-1.12449	-2.02433	-3.79541	-0.651965	-1.95428	-0.410033	-4.27587	-1.25442	-1.58165	-4.05438	-1.45149	-3.70105	-4.85001	-4.0773	-5.07127	-3.56882	-0.216268	-3.89399	-0.27195	-1.117
CDCP1	-3.56664	-2.51551	-2.69006	-3.06836	-3.60253	-1.61547	-1.12472	-3.60873	-4.45525	-3.37531	-2.95912	-4.55348	-4.11549	-4.26334	-3.12501	-0.747919	-2.06434	-3.17422	-1.7817	-4.94079	-4.90474	-5.08864	-4.61461	-3.91749	-3.39172	-3.86343	-3.30487	-3.85739	-4.33395	-4.06366	-3.40412	-1.51648	-4.36472	-4.86365	-3.26346	-3.42694	-5.19885	-4.93104	-5.69377	-5.58729
CIAO2A	-1.79123	-1.91266	-1.33443	-1.4868	-3.84821	-1.99064	-1.08178	-2.54917	-2.14236	-1.54803	-1.43624	-4.33072	-2.88399	-4.08742	-4.48258	-2.33388	-2.51289	-3.654	-3.80711	-1.98341	-5.44247	-3.99813	-1.65301	-5.01339	-5.39163	-2.55885	-1.81192	-4.80256	-4.95225	-3.43002	-2.25517	-4.90302	-5.2173	-1.31277	-5.21122	-3.62761	-1.63726	-4.26583	-1.87479	-4.64946
CCDC86	-4.48449	-2.86894	-1.9662	-1.57472	-4.25208	-3.84837	-3.6496	-3.48291	-3.35163	-4.37337	-3.89414	-4.08962	-4.39726	-4.08455	-4.20636	-4.22679	-3.96562	-1.9679	-4.43555	-3.13802	-5.0449	-4.7012	-2.82978	-4.96377	-4.58499	-3.78928	-4.89098	-3.80881	-3.74357	-6.25788	-4.13542	-5.30076	-1.65035	-3.80964	-5.44177	-3.90038	-4.51501	-4.24377	-3.89589	-5.31123
YTHDC2	-3.26985	-2.30296	-1.88775	1.76975	-3.28783	-0.71579	-1.87579	-3.40268	-3.34856	-2.99177	-3.21301	-4.5364	-3.20051	-3.63391	-4.16384	0.174791	-0.166776	-0.859876	1.02429	-6.04623	2.29741	-4.9512	1.55355	-4.48126	0.247858	-3.56031	-4.10622	-3.23719	-3.58767	-4.40773	-4.60023	0.927733	-1.97447	-5.03367	-5.00463	-4.46612	-3.57506	-4.31743	-3.79268	-6.123
ESRP2	-3.8897	-3.77066	-1.47937	-1.35819	-4.04909	-4.14865	-0.965744	-4.14565	-0.860232	-0.881624	-3.89185	-3.11202	-3.57883	-3.30194	-4.3481	-3.38208	-3.39907	-4.89875	-4.18112	-3.6182	-4.05133	-4.79485	-5.50836	-3.49375	-4.87579	-5.01287	-5.19147	-4.71132	-4.08836	-5.59868	-5.00653	-3.77235	-3.73964	-4.11155	-5.25562	-5.22546	-3.3064	-5.26996	-3.97149	-5.51301
DCTPP1	-0.852285	-2.35757	-2.46566	0.430666	-3.00002	-4.47208	-0.757312	-3.69537	-2.2388	0.977139	-0.150748	-4.91724	-0.485211	-4.04939	-1.09758	0.557898	-1.57542	-1.83412	0.0507	-1.67355	0.467946	-2.28364	-1.96492	0.82636	1.46536	0.846061	0.975539	0.0902448	0.462771	-0.0251692	-0.656919	-0.563516	-3.63938	0.264272	-0.302385	-1.74443	0.500825	0.351444	-0.00283264	-3.43285
CNOT10	-3.48566	-3.92067	-2.24631	-4.16846	-3.54525	-3.28839	-2.22442	-3.60411	-4.57693	-3.41423	-4.29374	-4.73723	-4.98136	-3.48613	-2.57705	-3.41014	-3.19989	-0.586989	-3.73957	-3.74388	-5.11878	-4.50902	-4.11854	-5.71937	-4.51288	-4.71819	-4.48202	-3.73409	-4.55468	-3.42335	-5.2614	-5.31409	-4.21304	-4.91894	-4.12251	-5.0416	-4.22092	-4.46199	-3.30389	-5.24597
LRRC40	-1.14299	-0.500522	-1.29738	-1.02389	-0.875506	-0.979047	-0.821336	-2.11517	-0.505275	-1.69528	-0.703197	-1.23547	-1.37124	-1.66041	-0.534389	-1.19081	-1.02041	-0.558822	-1.27055	-1.6647	-2.32862	-1.20047	-1.12626	-1.08922	-1.42173	-1.17567	-1.13882	-2.03479	-1.62693	-2.02109	-1.13458	-1.17523	-1.03427	-0.740986	-1.28618	-4.82129	-5.31686	-4.33149	-3.58101	-0.443733
VPS37B	-1.54145	-0.400421	-1.22887	-1.40041	-1.8888	-0.460843	-0.792701	-1.45855	-1.26947	-0.431703	-0.278583	-5.20368	-2.66932	-4.54941	-3.2443	-2.03417	-2.13204	-1.09866	-3.90248	-1.12101	-0.891222	-1.34104	-5.20778	-2.6109	-2.53782	-5.31095	-3.58834	-2.1228	-2.18582	-4.45079	-3.51303	-1.18275	-3.5858	-5.10806	-1.04117	-5.20077	-0.189934	-3.25136	-1.822	-2.78814
MRPL44	-0.0662922	-0.228762	0.699668	0.563203	0.064898	0.204812	-0.316188	-0.117866	-0.187384	0.00666419	0.491692	-1.56464	-0.569552	-0.315356	0.0803712	-1.6919	-3.16736	0.450099	0.00365192	0.293346	-0.375471	-3.10078	0.173687	-2.69083	-0.597682	-0.548846	-0.0928345	1.01436	-0.357547	-2.50302	-0.222412	-3.19442	-0.935205	0.839842	-0.236505	-0.447556	0.169284	-0.805198	-0.489021	-3.78967
EPB41L5	-1.97917	-4.15253	-1.34251	-3.77567	-4.05901	-4.82447	-2.87877	-3.11979	-3.63373	-1.48903	-4.35464	-3.67216	-2.55869	-4.35961	-5.40557	-3.86449	-2.92156	-1.8094	-0.350433	-1.59484	-4.39525	-3.79147	-4.01085	-4.14794	-4.35056	-3.66606	-3.40155	-4.23663	-3.89068	-4.50952	-4.58524	-3.92591	-4.45463	-5.34299	-4.40016	-2.03445	-1.90147	-2.07417	-2.00345	-5.22978
ABCB6	-3.00469	-4.76749	-4.01516	-4.28337	-4.59615	-3.46861	-1.33746	-4.28432	-1.27571	-1.45379	-1.45328	-3.01341	-3.78865	-4.52469	-4.02276	-4.62991	-3.98561	-3.45819	-3.73256	-3.98042	-4.52996	-4.58955	-4.25151	-5.63392	-5.2932	-4.04755	-5.5188	-5.87726	-4.2483	-4.11924	-2.65927	-5.20707	-1.91859	-4.69469	-3.25826	-3.57545	-4.96672	-2.4518	-4.24772	-4.93294
DYNLRB1	-0.877584	0.0929512	-2.07148	-0.997221	-3.54032	0.788438	0.059509	-0.161066	0.210961	0.907668	-1.67798	-4.15573	0.219958	-0.239001	0.26959	0.457431	0.395999	0.233269	-1.3423	-0.721801	-4.44921	0.806837	-0.00924907	0.532609	1.13383	0.597382	1.56875	0.339867	0.222998	2.24005	0.734125	-0.646048	0.920128	0.881241	0.465326	0.621681	-0.158927	0.54772	0.587976	0.0329125
XPNPEP3	-4.59747	-3.79681	-3.25927	-5.21682	-3.38612	-2.74579	-2.0946	-3.17379	-2.88295	-4.20498	-4.48747	-4.11057	-4.44343	-3.8924	-4.97337	-2.11805	-2.10027	-2.10569	-4.26178	-2.02491	-5.47543	-5.26118	-5.53622	-1.52738	-5.06998	-4.03898	-3.76912	-3.52425	-4.17922	-3.58813	-4.81548	-4.89885	-3.93622	-4.29354	-3.50407	-2.69656	-4.62597	-3.80834	-4.69702	-5.68915
EXOSC3	-1.46095	-1.23733	-0.116288	-1.86915	-2.1789	-0.332359	-0.762856	-2.86134	-4.07138	-4.25398	-5.03245	-3.05536	-3.10579	-1.72413	-1.96578	-1.05115	-2.11409	-1.08893	-0.409008	-1.93609	-4.40576	-4.97136	-4.10539	-4.256	-4.15833	-4.18825	-4.58659	-1.17625	-3.77562	-5.97179	-4.49671	-4.01382	-3.71226	-4.48638	-0.979982	-2.90078	-2.72909	-1.77147	-1.14595	-4.88481
MYO5C	-2.85093	-3.4026	-1.47693	-3.29145	-2.9142	-2.04024	-2.49168	-2.17928	-1.83439	-2.63214	-2.57162	-4.52923	-4.29576	-3.9698	-3.46279	-3.59598	-1.94586	-3.01184	-1.61426	-2.46882	-2.31519	-1.12183	-4.17748	-3.1865	-3.95392	-4.30986	-2.84484	-5.27237	-5.35924	-4.96541	-4.73236	-2.60899	-4.62775	-3.78808	-4.23063	-3.96523	-1.10634	-4.004	-2.9817	-4.53085
ITM2C	-5.32963	-4.35997	-4.13646	-2.41426	-3.04689	-2.76318	0.281521	-3.9305	0.358259	-4.20595	-3.86854	-4.05248	-4.31116	-4.90565	-2.47913	-2.35512	-2.99186	-4.1738	-3.72623	-3.57943	-4.44866	-3.75056	-4.5598	-5.51738	-3.8347	-3.23936	-5.7702	-4.45933	-5.68741	-5.48087	-3.35932	-3.85783	-3.45639	-3.00734	-4.31406	-4.31398	-3.81109	-4.51059	-3.95334	-5.74096
OLFML3	-3.16799	-3.78108	-4.21579	-3.84566	-3.10965	-4.1804	-5.03366	-3.26935	-4.01777	-3.81852	-3.91699	-0.626035	-3.85332	-2.57834	-2.9753	-3.4026	-2.4845	-0.137288	-2.74552	-4.27036	-3.91444	-5.77341	-4.70835	-4.31721	-4.60861	-4.47976	-4.82681	-5.16081	-4.28516	-4.38115	-4.1617	-3.5719	1.24026	-3.64745	-3.12958	-4.1915	-4.64717	-3.17899	-3.53858	-3.69592
AGPAT5	-3.311	-0.895594	0.683151	0.139274	-4.46206	0.249468	-0.527406	-0.686799	-0.966714	-4.31955	-1.96545	-3.91149	-3.41226	-4.77783	-2.59974	-0.853042	-4.32505	-3.44658	-4.30294	-3.28375	-5.01184	-5.83818	-4.79941	-4.55186	-1.26677	-0.659123	-4.82483	-4.66905	-3.14832	-4.56018	-0.723013	-4.40201	-4.87343	-4.4663	-2.85983	-3.55069	-5.08779	-3.17304	-4.29539	-6.91696
UFSP2	-1.87715	-1.28368	-1.60388	-2.1605	-1.85385	-2.6169	-0.820722	-3.50388	-1.4572	-1.61346	-1.07384	-3.78086	-1.28952	-1.02914	-1.54076	-1.41741	-5.04055	-1.23701	-1.12184	-1.27992	-4.48238	-4.20474	-3.02912	-1.48896	-2.11311	-1.80212	-4.76789	-1.74727	-1.0734	-6.42009	-3.40303	-2.31364	-1.15895	-1.69655	-3.44071	-5.79675	-4.68572	-2.4505	-0.69637	-5.10821
INTS9	-3.26632	-3.3441	-1.06806	-2.54239	-3.24788	-4.45504	-4.34499	-3.94621	-1.65093	-1.96062	-1.10679	-4.34531	-2.55912	-4.8105	-3.60083	-4.54438	-3.60845	-3.1061	-4.17106	-5.36669	-4.6281	-4.85052	-2.61992	-3.43102	-4.76479	-4.20817	-4.01069	-4.09708	-3.81432	-5.40806	-4.05093	-4.04503	-3.99031	-5.77408	-3.32732	-5.23749	-4.68913	-3.09693	-4.94407	-5.92892
ARL8B	-1.75263	-0.853883	-1.49498	-1.95812	-1.22258	-0.078365	-4.11777	-1.72519	-1.23393	-1.10878	-0.732345	-3.45822	-0.967448	-3.02679	-4.23998	-3.87102	-0.866498	-1.48848	-1.70828	-0.585555	-2.1175	-4.81664	-1.79344	-4.88137	-4.98751	-4.05316	-3.62756	-4.12147	-3.3138	-2.0197	-0.865693	-3.44353	-1.52753	-4.66692	-4.1485	-3.41758	-4.47933	-3.75041	-4.19119	0.684092
NECAP2	-1.1377	-0.997631	-2.57624	-1.53662	-1.58664	-1.86676	-1.05083	-1.42601	-1.72848	-1.65121	-1.72961	-1.36185	-4.64559	-0.897743	-1.47284	-3.61523	-4.09378	-0.600071	-4.91589	-1.49488	-5.48552	-4.66403	-2.06603	-4.70055	-1.98828	-4.70951	-2.0076	-4.11141	-5.4114	-4.41176	-1.42857	-2.07897	-0.801374	-2.23627	-4.32145	-1.55285	-0.95614	-4.268	-3.7476	-5.45866
SMPD4	-0.666745	-3.04016	-2.11279	-0.630702	-2.54536	-3.54276	-2.58038	-0.994276	-2.58807	-0.300256	-1.39103	-2.5372	-3.44107	-3.70119	-2.13407	-3.00641	-0.889512	-2.06133	-1.45564	-0.883009	-1.41685	-4.78362	-3.78018	-2.53853	-3.43777	-1.74791	-4.70482	-5.18065	-4.61428	-1.46909	-3.84406	-3.60369	-5.02707	-3.90933	-1.46467	-0.777313	-0.338383	-1.8221	-3.8782	-2.4764
BABAM2	0.900593	0.634978	1.17332	-0.0462081	0.829636	1.09443	1.12105	0.547375	0.766978	-1.19193	-3.2633	-3.59073	0.881438	0.691356	-3.27627	-2.36126	-0.581814	0.407517	-0.296328	-0.169792	-4.74129	-6.457	-0.532778	-4.81233	-1.17853	0.770493	-4.46828	0.48005	0.425419	-6.05203	-0.0378805	-3.87097	-0.613554	-0.557992	-0.344996	-1.44005	0.770333	-2.247	-1.66263	-0.646499
CISD1	0.00249742	-0.245383	-0.184481	1.06156	-2.81873	-1.62669	-0.0963383	0.501545	-0.542472	-0.319856	-0.806555	0.239518	0.0619705	1.10551	0.112202	-1.74238	-2.78219	0.359778	-2.5649	-1.22159	-0.824786	-1.89232	1.91042	0.832302	1.30297	1.17658	-0.766999	-0.791615	0.42848	0.722916	0.0770741	-0.78604	0.563658	0.888207	1.31053	0.724248	0.0994709	-3.33676	0.0851577	1.00863
GLTP	1.13778	1.00824	0.540776	1.12461	-4.04967	1.18733	0.518915	0.302414	1.03566	0.522079	0.176404	-5.04435	1.69824	-4.51742	-3.32683	1.19237	-0.102841	1.27704	-3.72771	-1.25344	1.74353	-4.71201	-4.5709	1.94851	-3.46969	-4.30801	-3.96597	-2.7763	-4.30576	-4.50986	-4.32716	-3.89956	-3.97769	-3.93557	-4.64065	-4.37018	1.8745	0.320393	1.9112	-6.52888
MTCH1	-0.873696	-2.8458	-2.24292	-2.88972	-4.60613	-2.41623	-3.32306	-1.22537	-3.10376	-3.13395	-1.24694	-2.09764	-4.51504	-1.08526	-2.67459	-3.34418	-1.29604	-2.16488	-2.05987	-1.63836	-4.79993	-4.41185	-4.6327	-5.86367	-2.42352	-3.8444	-4.46821	-3.57722	-2.69969	-4.82626	-4.19318	-4.13175	-5.02058	-5.09736	-3.98068	-2.23835	-1.95493	-1.0413	-3.96331	-1.55175
KCMF1	-3.53132	-4.22449	-3.47151	-6.33826	-4.32249	-2.3921	-2.32208	-3.27281	-2.19312	-2.63011	-4.47497	-4.99915	-3.1986	-4.01639	-2.56849	-3.51253	-3.52343	-1.35475	-3.2542	-2.49394	-4.87067	-2.61585	-2.35674	-3.05632	-6.64055	-4.06944	-4.90637	-4.91737	-4.67889	-4.03714	-4.72833	-4.05736	-5.22263	-4.61979	-3.84598	-4.04657	-4.32315	-3.91264	-3.73149	-4.69941
GSKIP	-3.05198	-2.1879	-1.2025	-3.54376	-3.31552	-1.71677	-0.711925	-4.33058	-1.12315	-1.07611	-3.05595	-5.24303	-4.48768	-4.17542	-3.80703	-4.06104	-2.4935	-3.0916	-3.56389	-5.35491	-0.932978	-3.29562	-4.72815	-5.06145	-4.92695	-5.50578	-5.62367	-4.8661	-2.93639	-4.42586	-4.54404	-0.92034	-3.96479	-4.03159	-3.22395	-1.88289	-3.72016	-4.45455	-4.0034	-6.72162
TMEM14C	-2.50699	-1.77478	-1.14421	-5.18742	-1.6094	-3.70031	-3.42516	-2.36212	-2.91234	-0.77071	-0.128786	-1.42745	-4.19732	-2.2277	-5.2209	-0.296231	-1.84883	-1.19789	-3.24743	-0.119041	-4.64575	-4.21472	-3.58322	-4.29913	-4.18012	-1.91962	-5.3474	-3.34225	-4.08952	-3.91363	-3.78092	-4.31805	-0.868632	-4.08197	-2.40164	-1.92775	-1.94974	-2.34149	-2.89929	-2.85009
TOMM7	-0.0878505	-1.708	-2.18877	-1.83046	-0.137246	0.0731859	-3.39059	-0.056092	-0.232112	-0.688765	0.116592	-1.71165	-3.70854	-0.518875	0.666169	-1.43091	-1.71888	-1.7919	0.224903	2.42465	-3.06478	-1.75237	-3.60893	-2.78531	-2.97711	-0.515024	-2.30523	-1.09434	-3.21567	-3.70221	-0.807879	-0.640083	-1.07427	-4.56419	0.0141359	-3.0202	-1.51449	-0.259464	-2.8893	-3.03482
CALCOCO1	-3.43207	0.672381	0.00570373	0.326985	-3.45123	0.668681	1.84219	-1.32722	-0.293507	-0.799633	-1.71416	-2.05307	0.572756	-4.85569	-4.32912	-2.87049	-3.36212	-3.95145	-3.82673	-3.32416	-4.31578	-4.85977	-0.0613822	-5.2282	-3.68784	-4.08314	-3.71512	-3.86754	-3.85915	0.816206	-4.99512	-3.32227	-4.30549	-4.42424	-3.91284	-3.65981	-5.12513	-4.17049	-3.79542	-4.2951
KIAA1522	-4.63851	-3.90638	-3.82508	-2.22862	-2.01598	-2.90665	-3.66002	-4.18215	-2.26098	-3.39897	-2.14445	-4.435	-1.94803	-4.57953	-4.09336	-2.44001	-3.17222	-2.3322	-3.26608	-3.48879	-4.93266	-5.45774	-3.19054	-2.98438	-3.84748	-2.09571	-3.0977	-4.2634	-3.36767	-4.5985	-3.87051	-4.47773	-5.64439	-4.31507	-3.42546	-4.52105	-4.3584	-4.04747	-4.16868	-5.5636
DNAH2	-5.09707	0.36443	-1.62957	-1.66721	-4.38592	-1.35463	-4.38794	-3.93706	-2.22604	-3.811	-4.044	1.61128	-3.85609	-4.62787	-4.66391	-1.2845	-3.74862	-4.6719	-3.08854	-4.09077	-4.39252	-4.11182	-4.26711	-5.83595	-4.33994	-4.74434	-3.56821	-4.72653	-3.55245	-4.60857	-4.87734	-4.47495	-3.89607	-4.30977	-5.04788	-4.11308	-4.68105	-5.16554	-3.39384	-5.80019
RELCH	-2.24846	-1.77107	-0.422679	-0.754648	-1.53514	-2.25456	-2.3907	-3.30379	-0.392252	-0.433436	-1.07898	-3.23316	-1.74592	-3.33017	-3.00371	-4.08472	-3.19646	-0.967627	-3.12111	-1.06579	-1.34677	-3.43587	-4.37282	-4.6709	-0.794771	-2.64399	-1.56287	-3.02153	-5.10527	-5.29892	-4.89645	-4.40383	-4.09932	-4.13606	-4.14518	-2.19687	-2.21839	-3.31207	-1.37911	-1.14667
STK26	-0.808823	-0.393591	-0.13838	-2.74725	-3.15914	-0.407911	-2.18564	-1.00211	-2.81059	-2.29804	0.186646	-1.91878	-4.17178	-2.78391	-2.19268	-3.19535	-1.95552	-1.86276	-0.220001	-1.0302	-4.4002	-4.72436	-4.85397	-1.00624	-1.36935	-3.63307	-5.64504	-1.11472	-5.61415	-4.98711	-5.51416	-3.2725	-5.12162	-1.58629	-1.82501	-2.05312	-1.84967	0.289586	-2.39009	-5.48867
HEATR5B	-2.83145	-1.85484	-2.363	-2.95519	-3.41957	-3.12742	-3.96242	-2.78242	-4.49622	-3.86066	-3.56492	-4.15052	-4.20412	-3.48769	-3.89849	-3.79206	-4.40671	-4.30398	-3.92151	-3.19468	-5.72431	-6.18195	-3.44626	-5.11151	-4.48995	-4.81999	-5.00429	-3.96495	-4.28815	-4.85596	-3.94249	-4.23203	-4.88863	-5.8357	-4.31166	-4.97203	-3.57587	-3.47997	-3.75824	-4.59091
ANKFY1	-0.929735	-0.409794	-0.543423	-1.50783	-0.853781	-1.06168	-0.353594	-2.4364	-0.504395	-2.11205	-0.00849873	-1.25882	-1.0623	-0.964732	-1.10075	-2.27983	-0.92646	-0.514639	-0.911007	-0.451118	-1.37131	-3.49826	-2.45851	-1.08276	-1.20673	-1.64034	-0.994311	-3.99518	-4.89433	-0.707808	-1.40708	-3.5771	-0.980309	-2.53255	-1.28885	-0.778073	-0.861538	-1.55784	-1.06267	-1.17162
GMPR2	-2.59778	-3.89234	-3.20955	-3.38851	-3.40147	-2.78053	-2.60603	-3.50583	-2.83514	-2.30792	-3.07782	-3.58299	-3.49559	-2.26008	-2.25019	-4.53042	-5.66356	-4.44573	-3.35158	-1.68426	-3.93917	-4.34484	-4.88892	-3.68901	-5.56154	-5.29322	-2.85432	-4.4997	-4.08687	-4.82494	-4.62368	-3.1115	-0.581339	-4.35244	-4.51093	-5.18552	-4.06374	-5.07513	-3.83584	-5.20503
MTFP1	-3.05318	-3.87203	-2.38345	-2.48936	-5.17355	-2.17393	-1.03601	-4.40688	-3.47664	-3.26502	-4.85712	-4.61358	-4.47829	-3.72746	-3.29123	-2.7882	-3.39195	-2.5915	-3.22385	-3.46778	-5.54658	-5.65516	-4.23447	-5.64592	-4.55081	-3.7711	-4.88995	-4.41269	-3.26076	-5.15158	-4.30508	-3.67261	-5.13632	-3.64769	-4.38949	-4.77434	-3.73969	-3.74384	-3.85978	-5.71999
ABCF2	-2.31666	-1.00098	-1.51011	-3.10454	-3.73534	-1.97975	-1.64224	-0.674494	-1.70624	-2.71041	0.278508	-4.51819	-3.14087	-3.03146	-3.38609	-2.34822	-0.977702	-1.74171	-2.55578	-2.49922	-4.49217	-4.43368	-3.90423	-5.43057	-3.69102	-3.8701	-5.35188	-3.66854	-4.49688	-5.59008	-5.65703	-4.87017	-4.81906	-3.74712	-1.23584	-5.30388	-2.35061	-0.419112	-2.43285	-4.92352
TBK1	-3.16624	-2.8991	-3.22333	-2.00717	-3.43645	-3.17974	-1.84036	-3.52273	-3.06504	-2.88182	-3.18693	-2.25209	-3.69408	-3.70326	-3.56355	-2.8157	-2.82464	-2.4004	-1.60637	-4.26143	-4.40684	-4.42957	-4.90751	-3.59279	-3.26648	-5.33516	-4.20908	-4.0138	-4.7663	-2.8918	-2.51609	-1.8374	-4.52602	-4.43499	-3.78803	-3.59099	-2.8618	-1.41999	-3.4974	-6.28261
ZNHIT2	-3.27091	-3.40765	-4.39779	-3.37042	-4.20022	-3.08543	-2.78786	-3.19693	-4.32434	-2.45996	-3.74692	-3.53008	-4.79885	-4.39497	-3.79901	-3.02248	-4.12117	-3.71755	-3.83924	-4.02912	-4.73298	-5.93088	-3.22407	-4.09788	-5.19894	-4.59465	-4.56161	-3.99721	-3.57844	-4.82294	-5.0325	-4.94377	-4.20968	-4.73328	-4.26114	-4.12987	-4.19668	-1.7715	-4.25915	-6.01064
NRBP1	-2.97025	-4.52837	-0.754708	-1.54118	-2.42938	-2.1524	-1.77679	-1.14797	-1.38785	-3.05196	-3.72801	-4.17537	-3.39427	-4.00223	-3.80354	-3.50936	-4.09658	-3.96223	-3.82806	-4.11054	-3.74908	-5.08827	-4.19259	-4.21049	-3.9586	-4.92491	-5.00793	-5.0832	-3.07734	-4.59274	-3.98005	-4.36912	-3.98831	-4.75657	-4.82273	-3.06056	0.465597	-4.33884	-4.0869	-4.79407
ATP6V1H	-0.535774	0.366736	-0.0245274	-0.487911	-1.12917	-2.22389	0.750981	0.0428941	-1.0328	-1.34371	-0.458005	0.192763	-0.968706	-1.21418	-1.49815	-0.233002	-0.372741	0.294821	0.16421	-0.763625	-1.03887	-4.97976	-1.2362	-0.494978	-0.962338	-0.825091	-3.64203	-1.18965	-1.0597	-1.37306	-2.05145	0.0573679	0.0989613	-1.77599	-0.944428	0.171654	-0.879843	-1.94211	-0.713095	-0.644244
RABAC1	-2.65817	-0.985811	-5.65107	-1.33175	-3.49858	-2.3756	-2.30872	-3.58621	-3.90049	-4.28399	-3.36004	-3.34991	-2.22266	-3.88191	-2.79393	-1.78383	-0.951358	-1.76168	-3.58622	-4.63435	-4.75416	-5.87257	-0.386083	-4.47171	-5.68597	-3.67462	-5.50111	-4.16399	-4.59617	-4.32081	-3.30651	-1.47056	-2.32277	-2.02408	-3.70934	-3.81233	-4.44129	-3.3675	-4.3047	-3.98707
CNOT7	-4.44759	-3.38016	-4.30619	-3.37884	-4.65487	-4.87045	-1.83574	-1.01386	-2.17522	-3.21568	-1.11035	-3.43184	-4.2375	-5.35545	-1.71685	-3.43293	-2.94854	-3.44436	-3.21837	-4.76473	-5.82968	-4.1551	-4.33993	-4.55217	-4.15087	-4.65475	-4.88313	-5.11512	-4.51373	-5.51907	-4.8034	-4.74956	-4.4611	-3.49752	-3.84473	-4.40162	-4.45742	-3.67908	-4.04097	-4.67069
VPS28	-0.955255	-0.0230454	0.0297646	-1.51114	-2.12003	-0.235894	-0.231707	-0.573494	-0.54172	-1.10335	-0.937853	-1.49233	-0.978642	-1.24272	-2.51828	-3.16345	-0.587888	-0.162729	-1.06722	0.193373	-3.44573	-4.07927	-2.07937	-1.49136	-1.29055	-0.577352	-4.1124	-0.552632	-2.26916	-1.82215	-0.75461	-4.38985	-0.531358	-1.67246	-2.30734	-0.648901	-1.25164	-0.496033	-1.88807	-0.152725
DBR1	-1.10087	-4.53828	-4.06747	-0.315983	-2.4779	-1.85115	-3.39261	-1.65505	-1.45691	-1.84658	-2.70226	-3.47098	-2.60965	-3.87653	-4.96033	-4.51058	-3.3305	-2.86953	-3.86393	-4.8546	-5.51081	-5.36339	-4.96205	-3.67711	-4.18494	-4.49302	-4.10418	-3.17286	-4.15936	-3.15328	-4.22618	-4.90246	-5.02399	-3.60605	-4.9092	-3.79816	-4.93752	-3.90074	-3.97756	-5.28239
RALY	1.57956	0.892418	0.982825	2.58678	1.4354	1.56818	1.52241	2.00067	1.37392	1.38103	0.262635	-0.318055	1.17551	1.82034	0.872609	0.695048	2.26838	0.422532	3.34801	-3.13857	1.60425	0.986308	1.24303	1.48691	2.17212	2.08082	1.77998	2.61004	1.85926	2.16637	2.01597	1.00816	0.641579	2.78985	2.28418	1.73109	1.41909	3.29277	1.39903	0.875727
ANGPTL2	-3.60205	-5.08039	-4.09535	-3.91477	-4.42061	-5.00177	-3.76634	-3.47957	-3.99398	-4.11404	-3.66258	-2.98922	-3.49773	-0.744675	-1.74351	-0.159571	-3.01844	-0.707459	-2.27916	-3.84426	-6.16882	-3.88186	-5.62005	-5.56204	-2.85761	-5.23667	-4.34787	-4.63188	-3.3287	-5.15452	-1.98494	-3.83402	-4.07728	-3.68281	-3.82444	-3.9931	-4.4366	-4.29238	-4.45901	-5.85323
CDV3	0.160032	-0.0459006	0.00477025	0.795707	-0.764008	-0.0661079	-0.505414	0.0830747	0.0554688	0.405489	-0.81873	-4.11483	-1.25075	-0.0682181	-0.772031	-0.564653	-1.34652	-1.92954	0.651455	-0.537132	1.34872	-0.193643	-0.111532	0.652866	-1.24311	0.809586	-1.15717	1.54695	0.679767	0.419227	0.0823239	0.149922	1.56184	0.639419	1.4384	-1.05128	0.891522	0.0230948	1.06395	0.52544
CNOT11	-1.46575	-0.978021	-3.14693	-2.10631	-1.81365	-1.70566	-2.05342	-0.900787	-1.35446	-3.75809	-3.38949	-4.28011	-3.38277	-3.39377	-2.49757	-1.41418	-1.66329	-1.86656	-1.05687	-0.76383	-4.79783	-3.65044	-4.33381	-1.82228	-2.15452	-1.4716	-5.14527	-3.69984	-4.47428	-4.48485	-3.74806	-3.63934	-4.23505	-4.87105	-1.12688	-5.9286	-3.181	-3.4356	-3.81777	-5.3537
INTS6	-3.294	-4.11009	-4.93775	-3.89762	-4.05623	-3.84655	-3.88768	-3.94982	-4.13637	-4.28321	-3.97393	-5.20452	-4.3243	-4.70853	-4.59041	-3.50383	-4.04076	-3.40228	-4.56647	-3.9363	-4.07778	-3.95814	-4.69302	1.2058	0.0770539	1.00903	0.561361	0.572374	-3.26687	-4.73263	-4.45141	-4.68216	-3.73411	-2.9367	-2.97695	-3.82917	-3.57757	-2.90174	-4.28084	-4.5327
HECTD1	-3.57179	-0.14327	-2.97981	-3.32475	-4.21137	-4.37549	-1.50021	-2.95827	-1.03947	-3.7373	-1.51941	-2.80611	-3.09211	-4.72172	-3.0888	-1.58799	-3.67077	-2.75846	-2.63694	-3.8795	-4.46796	-4.34318	-3.77059	-5.30204	-4.43334	-4.37354	-4.10114	-3.73329	-3.91613	-3.2695	-4.24534	-2.32282	-1.35966	-3.27613	-2.79028	-1.95333	-4.55903	-3.63654	-3.62417	-5.34119
NOL7	-3.7394	-0.517438	0.0845323	-0.179265	-4.27388	-1.14848	-0.14651	-0.508896	0.766462	-0.172137	-4.23478	-4.48468	-5.0997	-0.667564	-0.577383	0.00804017	-0.440806	0.0272884	-4.85888	-4.49488	0.514249	1.21623	1.06355	0.448666	0.983907	0.498501	-2.74295	-0.0259571	0.748487	-0.395894	-0.624621	1.15226	-0.400882	0.17376	0.651999	-0.915957	0.0380634	1.91425	0.376619	-4.72415
COPS3	1.08432	1.915	1.37232	0.896187	0.424923	0.636099	0.799204	1.18552	1.38946	0.318995	1.65089	0.546207	0.509528	1.01136	1.59418	0.655583	1.18926	1.41891	0.998743	1.56363	0.365649	1.46991	0.116235	0.286111	0.771286	0.0985624	0.374539	0.0319146	0.0115865	0.380746	0.415658	0.0757511	1.3035	0.105966	0.139017	0.249366	0.676832	1.26422	-0.412234	1.54546
MINPP1	-3.04823	-4.25954	-0.340973	-3.81411	-3.4084	-3.38484	-1.39265	-3.29852	-0.861451	-2.04958	-0.2171	-5.40295	-2.25614	-3.04367	-0.771956	-2.93827	-2.04151	-1.56826	-1.5113	-2.1317	-4.52087	-1.00693	-4.63155	-4.96096	-4.75754	-4.46876	-3.94603	-4.06169	-3.11275	-1.98307	-4.38961	-1.82787	-0.0864697	-2.29406	-4.26022	-3.35133	-3.76988	-4.01159	-0.639206	-5.6652
NIP7	-1.69806	-2.83027	-2.49717	-2.99197	-2.89324	-0.924117	-1.20385	-1.04882	-0.735482	-1.91525	-1.27604	-5.33225	-3.82168	-3.12811	-2.78885	-4.44955	-1.69589	-1.44078	-4.06061	-4.1273	-2.15782	-4.22446	-3.63765	-6.06683	-1.31487	-3.95184	-6.05988	-2.32909	-3.74024	-5.53588	-2.1921	-5.29059	-3.88746	-1.34054	-2.33867	-4.26787	-4.27687	-1.45386	-3.84824	-3.90649
HIGD1A	-3.95286	-4.09493	-3.81862	-4.97499	-0.925124	-2.50868	-3.77421	-3.7243	-0.850329	2.00141	-4.45145	-2.80665	-4.0312	-4.50636	-5.28932	-0.260415	0.938406	-1.17337	1.55237	-3.45994	-5.38771	-5.28626	-4.75868	-3.33961	-4.2473	-3.95322	-4.81958	-3.18757	-3.97628	-4.89057	-3.53619	-5.07941	-4.69148	-5.30434	-4.6614	-5.0971	0.628658	0.644491	-0.555301	-5.04545
MRPS33	-2.55506	-3.02798	-2.88398	-1.3931	-3.75549	-0.588577	-3.35555	-1.83692	-3.71628	-3.56748	-3.18749	-4.06868	-3.85219	-4.65051	-4.80459	-3.51379	-3.58544	-3.61098	-3.45924	-3.72646	-4.96527	-4.96642	-4.0325	-4.11739	-3.42712	-4.86356	-4.21887	-4.65263	-4.52807	-6.11293	-3.57734	-3.66732	-4.06198	-4.98659	-4.85363	-4.94652	-4.52681	-1.36741	-4.49182	-4.6253
LRCH1	-2.66049	-2.23017	-2.03618	-0.386037	-3.2016	-2.77888	-1.83904	-3.19062	-3.27459	-4.17378	-3.08054	-4.03733	-4.99893	-4.13297	-1.87665	-3.90349	-5.05802	-4.35049	-3.69112	-3.39546	-1.75584	-4.3697	-0.970394	-1.21012	-1.20772	-1.93282	-2.07759	-1.62768	-0.460117	-2.27086	-3.3352	-2.02459	-3.36944	-1.78644	-2.18031	-4.16948	-1.34703	-2.85732	-0.0896445	-2.95703
LAMTOR2	0.30685	0.66231	0.32396	-1.4503	-0.703658	-0.254233	1.07875	-0.664407	-0.610618	0.0763628	-0.0281559	-0.754831	-0.89757	-3.14327	-0.0129712	-1.79994	-0.896861	-0.140742	-1.26301	-0.280997	-3.49939	-1.0767	-1.79368	-0.328947	-0.377026	-0.843812	-2.87192	-1.851	-4.95161	-4.63337	-0.602581	-1.89974	0.0961637	-0.533311	-1.21009	-0.635144	-0.446036	-1.55323	-0.0503528	-3.93127
TMA7	-3.39539	-2.66801	-3.11265	3.28539	-3.75168	-3.75309	-3.23983	-3.00536	0.0156174	-5.21228	-3.84325	-3.83542	-3.45968	-3.45664	-4.01919	-4.36147	-4.39999	-4.36239	-3.75418	-4.33663	-5.34258	-2.99578	-0.684489	-1.66011	-1.68404	0.1035	1.54858	-0.267706	0.501741	1.14426	-0.843238	-4.00804	-1.07193	1.73282	0.251813	-3.73084	-4.31149	-4.40614	-3.6462	-5.87192
CARHSP1	-0.958729	-2.97379	-0.641543	-1.68659	-3.93216	-2.66385	-4.47625	-0.618843	-3.62652	-4.94982	-4.07851	-4.35289	-3.85641	-1.31737	-0.595721	-4.31677	-2.99036	-4.97651	-3.4691	-3.37666	-4.90825	0.416025	-4.57816	-1.82137	0.0686037	-0.0964378	-2.07572	-0.244266	0.921326	-5.66287	0.738159	-3.23752	0.967858	-3.9904	0.473638	-1.84485	-1.52806	-0.705358	-0.134942	-5.6288
NOSIP	-1.30063	-0.607761	-0.917236	-1.26634	-3.81407	-1.29776	-1.11512	-3.87896	-1.05956	-1.50302	-3.92656	-3.91886	-4.77138	-1.00924	-0.860004	-4.53976	-4.18247	-0.713432	-1.86392	-3.7226	-4.49372	-5.52323	-4.58448	-1.58102	-2.48729	-4.50707	-3.73034	-2.95983	-0.135057	-5.00815	-3.85059	-4.63409	-4.89069	-3.03619	-1.30563	-4.97139	-3.99768	-0.833664	-0.510563	-5.28663
MEMO1	-1.74965	-0.806618	0.662583	-1.83445	-0.0183648	-4.31273	-4.27288	-3.64338	-0.461954	-0.418799	-0.926698	-1.93752	-4.37387	-3.83203	-3.74827	-4.32409	1.17085	0.325596	-1.14096	-1.17916	-4.66361	-4.04541	-4.15712	-4.33294	-4.13083	-3.45525	-5.49665	-0.576439	-0.185778	-3.33144	-0.64342	-4.44306	-0.0691447	-0.452237	-5.03987	-3.61474	-4.07137	-4.17943	-4.43315	-4.98408
LUC7L2	-0.988785	-0.544529	-1.24746	-0.339026	-1.09238	-1.58184	-0.0268834	-0.833291	-0.475891	-0.653438	-1.68483	-1.92381	-1.96249	-1.15283	-0.936456	0.616801	0.59917	-0.151282	-1.88287	-3.34502	-0.938152	-0.26553	-0.826659	-0.790718	-1.15076	0.386222	-0.465552	1.1107	0.229049	0.24998	-0.383051	-0.800338	-1.12265	0.426057	0.982989	-0.157189	-2.52742	1.76126	-0.200859	-3.23614
MOB4	-3.98823	-3.11603	-3.52616	-3.83126	-3.51067	-3.32092	-1.31175	-2.62686	-2.14555	-2.39256	-3.21283	-4.35945	-4.39012	-4.9794	-3.72267	-3.36788	-4.6125	-3.97082	-4.42311	-3.67672	-5.4166	-6.07098	-4.34041	-3.87346	-4.07162	-4.58669	-5.5579	-3.88388	-3.17581	-4.51278	-3.8478	-4.88605	-4.78417	-6.14892	-0.758811	-5.74362	-4.26321	-1.12308	-3.94542	-3.3402
RRP7A	-4.5608	-1.65946	-1.68662	-1.67418	-4.00129	-2.64272	-1.98309	-1.7783	-1.11251	-4.8071	-1.82065	-3.27365	-5.05318	-5.22279	-3.16024	-1.63227	-3.67362	-1.48402	-1.5869	-4.38026	-4.36553	-4.19953	-3.78973	-4.15307	-4.7895	-5.2726	-5.61741	-1.95603	-3.76785	-4.28783	-4.37611	-3.74863	-4.03996	-4.59704	-1.01122	-5.10714	-3.73163	-4.71763	-1.36297	-5.03193
TMED5	0.816726	-0.998386	0.0153327	-3.09047	-3.24878	1.50235	-2.49915	-3.39449	0.410244	-3.34296	1.90452	-4.89713	-2.3015	-0.819107	-0.353768	-1.97404	1.33584	0.538988	-0.33395	1.05619	-5.05881	-4.44486	0.381699	-4.5283	-4.50647	-0.192412	-4.1502	-5.34034	-1.54552	-4.98153	-0.303383	-4.65393	0.232472	-0.0846449	-0.421064	-2.31688	-1.86838	0.345143	-0.863642	-5.6047
ZNF330	-3.25092	-3.57329	-3.41315	-1.61216	-4.30449	-3.47406	-2.67099	-3.11599	-2.81051	-4.51791	-5.84883	-5.04277	-5.12276	-4.39435	-5.18569	-3.75034	-3.64079	-3.28085	-2.28555	-4.4739	-4.18997	-4.29159	-5.45819	-4.57954	-4.11169	-3.69435	-3.84639	-4.41309	-4.66689	-4.89569	-2.89314	-4.60461	-5.54529	-5.54357	-4.39603	-5.17439	-4.03927	-3.91271	-4.78033	-5.19816
C2CD2	-2.31324	-2.31409	-2.57211	-4.04164	-5.25225	-4.54954	-4.12115	-2.76738	-2.4647	-2.66786	-3.51159	-4.01745	-4.64652	-2.59176	-3.93283	-3.9447	-4.15609	-4.49868	-2.53253	-5.18223	-3.29215	-4.98079	-4.52644	-3.54698	-5.03519	-4.02046	-4.8267	-5.20635	-4.37485	-6.02563	-5.19875	-4.67751	-3.73296	-4.42497	-4.36047	-4.7623	-4.66932	-3.98672	-4.83223	-4.76766
PRKAB1	0.0635669	-1.97439	-3.34304	-0.75573	-1.37195	-0.440047	-3.02156	-1.48143	-1.65699	-0.56555	-0.477906	-2.32986	-1.24779	-3.23738	-4.09537	-3.89597	-4.59015	-3.70664	-4.37538	-5.3901	-3.79087	-4.3767	-2.94539	-1.02103	-3.44803	-1.08389	-5.63077	-4.78079	-4.69089	-5.74228	-1.77626	-4.85511	-2.86573	-5.37416	-3.67376	-3.12549	-3.42627	-4.93	-4.55897	-5.27068
TRRAP	-0.926062	-0.973876	-0.235539	-2.69163	-3.97558	-1.64315	-0.985739	-4.77365	-0.727423	-1.73977	-1.00462	-3.7119	-3.18127	-3.6945	-4.06367	-3.97141	-3.73526	-3.19889	-3.36101	-3.63349	-4.16289	-4.73864	-4.36431	-5.76718	-4.11647	-4.05043	-3.70187	-5.41584	-4.09349	-4.63101	-4.696	-4.8625	-5.01077	-5.00239	-1.23182	-4.09024	-3.90879	-4.11696	-3.34082	-5.35949
USP15	0.13645	1.20175	0.839031	-0.253176	0.458589	1.24727	1.13866	-0.10776	-0.690369	0.745181	0.300854	-5.13696	-4.5351	-3.21413	1.14494	-0.51282	2.70063	1.27646	-0.668358	1.1692	-3.63067	0.208849	-4.51744	0.970571	-0.818703	0.61628	-4.57637	-3.48648	-5.12921	-4.0185	0.0538239	-4.98776	-0.12286	-2.13561	0.0831832	0.358263	0.525273	-4.34918	-3.74795	-5.63118
LAS1L	-1.66776	-0.802937	-0.768254	-2.75562	-2.57548	-1.04505	-0.574709	-1.49843	-0.855365	-1.19203	-0.917044	-5.19138	-3.17525	-2.66413	-2.29522	-0.925069	-1.40006	-1.11167	-0.0725093	-4.32125	-3.95453	-4.5162	-3.93265	-2.58761	-2.65493	-1.82406	-1.44178	-1.10825	-1.82211	-2.08956	-2.04873	-0.632839	-3.59447	-4.69885	-1.75704	-2.76352	-1.42484	-1.45745	-1.9844	-4.59745
PRRC2C	-3.73005	-2.44211	-1.96291	-0.186172	-3.15587	-2.64925	-2.60506	-2.60817	-1.3357	-3.80563	-2.81518	-4.05473	-4.55715	-4.78995	-4.65249	-1.20685	-1.72141	-2.29517	-1.71647	-4.12737	-0.432267	-3.23226	-1.43615	-1.46198	-1.9958	-0.144899	-4.0929	-0.471716	-1.64586	-4.37277	-2.35212	-1.44184	-1.31874	-2.84159	-0.929264	-2.48556	-4.6147	-0.356709	-1.60511	-1.65575
NUB1	-1.6269	-1.40908	-1.83079	-2.84347	-3.41622	-2.31736	-3.2467	-0.579529	-4.55499	-3.78602	-0.650076	-4.20077	-3.90958	-4.36897	-1.7628	-1.3451	-2.66974	-1.34536	-3.16255	-3.50622	-6.10047	-3.63603	-4.47567	-3.83335	-4.87988	-4.14408	-4.53991	-2.95342	-4.14063	-4.95466	-4.67202	-1.74988	-4.26162	-4.34996	-3.66841	-3.93888	-5.00701	-3.64118	-1.71813	-5.91388
GMPPB	0.325798	0.559078	-0.982052	-0.282743	0.0294409	-0.0112427	0.93531	-0.289552	0.675013	0.391141	0.252386	0.0375592	1.08428	-1.31293	0.643953	0.358261	0.382742	0.0144709	0.236202	0.216319	-1.62262	-0.391737	-2.02566	0.779828	-0.901205	-0.0611309	-0.854061	-1.07528	-1.8292	-0.873642	0.0291458	0.377165	0.0480342	-1.43446	-0.0817208	0.376815	0.185183	-1.09804	0.0447945	0.0793169
NUBP2	-0.0422361	-0.636368	-1.10327	-1.50264	-1.67	-0.831882	-0.181798	-0.527541	-0.606288	-1.28189	-0.289304	-3.21757	-1.35119	-1.79655	-2.22423	-0.907661	-2.39797	-2.61532	-2.38616	0.603713	-4.94896	-4.61559	-5.65374	-5.09185	-1.14921	-1.00756	-0.942599	-4.47158	-2.628	-1.38007	-1.26832	-1.18223	-1.81643	0.435158	-1.92943	-1.33084	-0.672332	-2.72021	-2.91902	-5.13869
ST14	0.215268	-0.7753	0.411835	0.445167	-0.643993	-0.586284	-0.177585	-0.712619	0.0823972	-0.18537	0.72262	-1.83916	-0.346388	-3.02885	-0.933631	-2.80524	-1.21222	-0.341829	-1.58093	1.1276	-0.959493	-0.961539	-1.37857	-1.29173	-1.00732	-0.918352	-3.15329	-1.26609	-0.79731	-2.56838	-1.44704	-0.940944	-4.39696	-1.28479	-1.0624	-1.20572	0.173219	-0.338568	-0.234822	-4.54539
HEBP2	1.16896	1.24705	0.300525	1.73155	0.286814	0.881237	0.636167	0.570627	0.113518	2.43409	0.856948	-0.0904431	1.53997	0.744649	0.932946	1.01195	1.11105	1.22624	0.60108	0.69567	1.70003	1.2833	0.0852798	1.72186	1.15071	2.44788	0.633962	-0.183134	1.96042	2.51474	1.77652	0.182229	1.95482	2.17452	1.48131	0.882089	1.96282	2.65245	1.58427	2.9034
LRRFIP2	-3.22002	-1.25954	-2.31826	-2.58068	-3.423	-2.80761	-3.11287	-4.24476	-4.97364	-4.90943	-3.42626	-3.88548	-3.40252	-4.34984	-4.58457	-3.19271	-2.0199	-4.36233	-1.41645	-5.07971	-1.48765	-4.85148	-0.593797	-2.36313	-2.78722	-2.42231	-2.18157	-2.48853	-2.78684	-1.95552	-4.5789	-3.15269	-0.956034	-2.90889	-1.24296	-2.68804	-4.71443	-1.18794	-3.99567	-1.61151
GPC6	-3.71665	-3.64467	-3.18021	-3.20888	-3.54985	-3.67788	-3.79722	-4.44946	-3.39972	-4.08049	-4.55113	-1.46555	-3.15432	-1.66487	-2.15176	-2.65894	-3.96507	-1.78396	-4.52709	-3.76303	-3.61066	-4.94242	-4.12162	-4.96069	-4.12752	-4.83431	-4.75766	-5.97774	-3.853	-5.14861	-1.0489	-2.77771	-4.26449	-5.59093	-4.50211	-0.796261	-4.76825	-3.60772	-5.23025	-6.00879
EPN1	-2.46532	-3.91294	-4.7683	-3.47964	-3.28635	-4.41905	-4.72509	-3.53462	-3.00188	-3.40076	-1.02316	-3.64802	-3.71508	-2.33497	-2.12794	-1.28053	-2.10828	-1.63832	-4.42276	-3.39052	-5.55765	-4.30918	-4.4738	-4.35244	-4.83575	-4.48196	-4.3372	-3.8887	-4.96721	-3.98493	-4.20732	-5.32227	-0.892992	-2.25529	-3.661	-1.44166	-4.40876	-4.9491	-3.78945	-4.93998
MAP3K4	-4.48555	-3.74564	2.02617	-0.662457	-3.64388	-3.41147	-1.97423	-3.97456	-4.39726	1.08236	-3.05575	-4.91831	-4.21256	-4.20191	-4.9177	-4.28183	-3.60988	-4.17636	-2.919	-3.96532	-5.53177	-4.83841	-5.09885	-4.70171	-5.24254	-3.90485	-4.20693	-4.51068	-3.78939	-6.56777	-3.72213	-4.61876	-5.37581	-4.04223	-4.03244	3.1056	-2.60791	-4.73241	-3.39837	-6.95563
DDX49	-3.55249	-3.89906	-4.02674	-2.25099	-3.98308	-3.79455	-2.31325	-5.37594	-3.28529	-2.76853	-4.04966	-3.12516	-4.72214	-4.6471	-4.33937	-3.08889	-3.85253	-4.01385	-1.33342	-4.31017	-4.93425	-5.04893	-4.55797	-4.68093	-4.42069	-3.684	-3.26689	-3.87723	-4.71666	-5.73389	-5.48543	-3.84402	-4.28952	-4.88347	-5.08193	-4.52635	-3.52147	-4.17024	-3.84541	-5.19633
IVNS1ABP	-2.60741	-2.45544	-1.4693	-1.92004	-3.49036	-2.14565	-2.1106	-4.5005	-1.83034	-2.91782	-4.51899	-4.27232	-3.24433	-4.08727	-3.64166	0.172148	-2.22984	-2.15194	-4.65318	-5.45632	-3.79264	-4.91373	-3.15787	-5.19078	-4.90967	-3.33214	-4.6458	-3.48806	-4.80813	-5.27874	-3.73708	-1.15433	-4.44624	-4.70648	-3.10897	-5.91518	-3.25407	-3.53259	-4.37557	-3.8852
AGR2	3.65615	5.21359	5.77644	5.20141	5.90029	6.07195	5.54274	5.41546	8.47124	5.78731	5.79622	4.44143	6.33524	1.92889	5.44417	6.46216	4.80435	6.03076	1.96321	5.71308	6.15048	5.84569	1.5022	5.15236	3.86005	5.2133	3.26478	2.70444	3.88909	3.37046	3.92895	6.54416	4.21525	1.91201	4.39391	5.19898	5.1335	2.46839	5.23373	-1.58349
IGKC	5.34137	4.93025	5.83746	4.56955	4.70206	4.13897	3.6139	5.43121	4.25851	5.46482	6.03842	6.61531	5.11242	5.38278	6.0558	4.31401	4.89869	3.94387	4.72272	6.18799	4.05141	5.98747	3.35797	3.71158	4.1559	2.74361	3.08155	2.68954	3.86458	3.89973	4.34578	4.8565	1.60345	2.95307	4.16694	5.08044	4.57614	3.96159	4.18979	5.05236
IGHG2	5.5972	5.73888	6.25736	4.63026	4.39153	2.55114	4.01052	5.24176	5.27159	4.59935	5.294	5.94207	5.01381	5.31457	6.0265	2.92036	4.83034	3.38438	4.02789	5.30131	2.38805	3.99341	3.65787	4.75822	5.61757	2.82528	3.04154	2.79896	3.47241	3.16888	4.44345	4.70241	2.04122	1.90498	3.03847	5.90116	4.40335	2.48951	2.6854	5.21115
FGG	4.12929	4.92384	8.4997	6.2129	3.44611	3.21152	5.79044	4.98051	4.67908	4.08851	2.98661	5.71896	5.07488	5.68421	5.41747	4.46727	3.36	4.13609	4.15733	3.45526	3.81067	5.19745	4.91157	3.01657	3.71127	1.81766	3.17787	4.38425	2.54118	4.43154	4.39946	6.36052	1.03641	1.76199	3.03126	4.7593	3.37899	2.4878	5.77039	4.15768
PKM	5.64898	6.62886	5.85851	5.77609	5.26882	6.48855	6.75795	5.36138	6.34031	5.66669	5.58375	6.19924	5.3119	5.82927	6.21801	7.07596	5.87244	6.34504	6.17778	5.85461	5.24397	4.16146	4.36219	5.04168	5.79112	5.58695	5.56025	5.10591	4.42405	5.55351	6.18944	6.53715	7.15238	5.55577	5.24472	5.86941	5.25594	4.70628	5.1642	5.78686
H1-2	5.44845	5.0602	4.77746	6.85138	4.50335	3.38703	5.60775	4.99248	4.71996	4.56569	3.79582	4.2109	5.35601	5.22646	5.88439	5.6277	5.82289	4.64777	6.25084	3.64735	6.70739	3.05549	6.42521	5.92919	6.17081	5.58436	5.45993	5.27804	5.66066	6.64353	5.65821	5.1427	4.53826	6.20928	5.4921	5.73809	5.27114	6.15053	5.07983	5.92429
HSPE1	4.88057	3.30879	4.35385	5.22744	4.01195	2.53602	3.96799	3.9177	4.30683	4.71064	3.64383	1.4183	4.00233	4.16896	4.22225	4.63398	5.36204	3.75083	5.93058	3.01693	5.12273	4.64596	4.81801	5.1214	4.75318	4.39222	4.29341	5.1389	5.05121	4.42166	4.92604	3.84213	4.08002	5.08843	4.29048	4.16356	4.04435	6.58581	4.9573	4.05758
TUBA4A	5.36407	5.38224	5.32835	4.95522	4.79803	4.76778	5.23589	5.12441	5.59758	5.2613	4.70147	4.17331	3.74632	4.25748	4.83326	3.58107	3.70542	4.89995	4.19676	5.3053	3.58927	3.91355	3.97388	4.63248	4.94254	3.88016	2.7909	4.44787	4.44369	3.33811	4.8411	4.13444	4.51959	4.09248	3.99447	4.7761	4.7061	2.58865	4.49018	4.7169
POSTN	3.90616	5.54142	6.11124	4.59305	4.36839	4.21668	3.47629	4.78705	5.65784	5.47202	3.67435	5.80626	4.15319	7.3587	4.13392	3.14498	4.39483	5.25453	3.79414	5.18511	1.24355	4.90399	1.60924	3.06318	4.38562	2.54023	4.88841	2.92465	1.63532	4.99094	5.75658	3.80367	6.72545	2.54622	3.33528	5.85952	3.79709	2.58437	3.95071	4.1874
